# Supplementary material for: Transcriptome Sequencing of Agave amaniensis Reveals Shoot-Related Expression Patterns of Expansin A Genes in Agave
Source: Plants (Basel). 2023 May 18;12(10):2020. doi: 10.3390/plants12102020 (PMC10222593; doi:10.3390/plants12102020)
Supplement: Supplementary file 1 [file plants-12-02020-s001.zip]

Archive with 4 entries (3 files):
- plants-2334510-supplementary/
- plants-2334510-supplementary/Table S1. The annotation of all unigenes in Nr, GO, KEGG and Swiss-Prot databases.xlsx
- plants-2334510-supplementary/Table S2. The expansin gene family in asparagus.xlsx
- plants-2334510-supplementary/Table S3. Details of expansin genes in six agave species.xlsx
