# Supplementary material for: Transcriptome Sequencing of Agave amaniensis Reveals Shoot-Related Expression Patterns of Expansin A Genes in Agave
Source: Plants (Basel). 2023 May 18;12(10):2020. doi: 10.3390/plants12102020 (PMC10222593; doi:10.3390/plants12102020)
Supplement: Supplementary file 1 [file plants-12-02020-s001.zip › plants-2334510-supplementary/Table S1. The annotation of all unigenes in Nr, GO, KEGG and Swiss-Prot databases.xlsx]

## Sheet: Sheet1
Table S1 The annotation of all unigenes in Nr, GO, KEGG and Swiss-Prot databases
ID	Length	NR_def	GO	KO_ID	KO_gene	KO_Hyperlink	KEGG_Pathway	Swiss-Prot_Id	Swiss-Prot_Annotation
TRINITY_DN0_c0_g1_i3	1650	alpha-soluble NSF attachment protein-like [Asparagus officinalis]	GO:0005483(soluble NSF attachment protein activity);GO:0019905(syntaxin binding);GO:0006886(intracellular protein transport);GO:0035494(SNARE complex disassembly);GO:0031201(SNARE complex);GO:0005774(vacuolar membrane)	K15296	NAPA, SNAPA, SEC17	http://www.genome.jp/dbget-bin/www_bget?ko:K15296	*	sp|P93798|SNAA_VITVI	Alpha-soluble NSF attachment protein OS=Vitis vinifera OX=29760 PE=2 SV=1
TRINITY_DN10000_c0_g1_i1	2102	kinesin-like protein KIN-10C isoform X2 [Asparagus officinalis]	GO:0005524(ATP binding);GO:0016887(ATPase activity);GO:0008017(microtubule binding);GO:0003777(microtubule motor activity);GO:0007018(microtubule-based movement);GO:0005871(kinesin complex);GO:0005874(microtubule)	K10403	KIF22	http://www.genome.jp/dbget-bin/www_bget?ko:K10403	*	sp|Q7XMJ2|KN10B_ORYSJ	Kinesin-like protein KIN-10B OS=Oryza sativa subsp. japonica OX=39947 GN=KIN10B PE=2 SV=2
TRINITY_DN10001_c0_g1_i1	412	hypothetical protein C4D60_Mb08t25460 [Musa balbisiana]	*	K07297	ADIPOR	http://www.genome.jp/dbget-bin/www_bget?ko:K07297	*	sp|B7F9G7|ADPO1_ORYSJ	Heptahelical transmembrane protein ADIPOR1 OS=Oryza sativa subsp. japonica OX=39947 GN=ADIPOR1 PE=2 SV=1
TRINITY_DN10002_c0_g1_i1	785	putative disease resistance protein RGA1 [Ananas comosus]	GO:0043531(ADP binding);GO:0005524(ATP binding);GO:0006952(defense response)	*	*	*	*	*	*
TRINITY_DN10002_c2_g1_i1	245	*	*	*	*	*	*	*	*
TRINITY_DN10003_c0_g1_i1	496	*	*	*	*	*	*	*	*
TRINITY_DN10004_c0_g1_i2	1441	alpha-galactosidase 1 [Elaeis guineensis]	GO:0052692(raffinose alpha-galactosidase activity);GO:0005975(carbohydrate metabolic process);GO:0016021(integral component of membrane)	K07407	E3.2.1.22B, galA, rafA	http://www.genome.jp/dbget-bin/www_bget?ko:K07407	ko00052(Galactose metabolism);ko00603(Glycosphingolipid biosynthesis - globo and isoglobo series);ko00561(Glycerolipid metabolism);ko00600(Sphingolipid metabolism)	sp|Q9FT97|AGAL1_ARATH	Alpha-galactosidase 1 OS=Arabidopsis thaliana OX=3702 GN=AGAL1 PE=2 SV=1
TRINITY_DN10005_c0_g1_i1	435	3-oxoacyl-[acyl-carrier-protein] synthase III, chloroplastic-like isoform X2 [Asparagus officinalis]	GO:0004315(3-oxoacyl-[acyl-carrier-protein] synthase activity);GO:0006633(fatty acid biosynthetic process);GO:0009507(chloroplast)	K00648	fabH	http://www.genome.jp/dbget-bin/www_bget?ko:K00648	ko00061(Fatty acid biosynthesis)	sp|P49243|FABH_ARATH	3-oxoacyl-[acyl-carrier-protein] synthase III, chloroplastic OS=Arabidopsis thaliana OX=3702 GN=At1g62640 PE=2 SV=2
TRINITY_DN10005_c0_g2_i1	216	3-oxoacyl-[acyl-carrier-protein] synthase III, chloroplastic-like isoform X2 [Asparagus officinalis]	GO:0004315(3-oxoacyl-[acyl-carrier-protein] synthase activity);GO:0006633(fatty acid biosynthetic process);GO:0009507(chloroplast)	K00648	fabH	http://www.genome.jp/dbget-bin/www_bget?ko:K00648	ko00061(Fatty acid biosynthesis)	sp|P49244|FABH1_CUPWR	3-oxoacyl-[acyl-carrier-protein] synthase 3 A, chloroplastic OS=Cuphea wrightii OX=35942 GN=KAS3A PE=2 SV=2
TRINITY_DN10006_c0_g1_i1	447	hypothetical protein BHM03_00046083 [Ensete ventricosum]	GO:0046658(anchored component of plasma membrane)	*	*	*	*	*	*
TRINITY_DN10007_c0_g1_i1	702	pectin acetylesterase 8-like isoform X3 [Asparagus officinalis]	GO:0052689(carboxylic ester hydrolase activity);GO:0052793(pectin acetylesterase activity);GO:0071555(cell wall organization);GO:0005576(extracellular region);GO:0009505(plant-type cell wall)	K19882	NOTUM	http://www.genome.jp/dbget-bin/www_bget?ko:K19882	*	sp|Q6DBP4|PAE8_ARATH	Pectin acetylesterase 8 OS=Arabidopsis thaliana OX=3702 GN=PAE8 PE=2 SV=1
TRINITY_DN10007_c0_g2_i1	1490	pectin acetylesterase 8-like isoform X1 [Asparagus officinalis]	GO:0052689(carboxylic ester hydrolase activity);GO:0052793(pectin acetylesterase activity);GO:0071555(cell wall organization);GO:0005576(extracellular region);GO:0009505(plant-type cell wall)	K19882	NOTUM	http://www.genome.jp/dbget-bin/www_bget?ko:K19882	*	sp|Q6DBP4|PAE8_ARATH	Pectin acetylesterase 8 OS=Arabidopsis thaliana OX=3702 GN=PAE8 PE=2 SV=1
TRINITY_DN10007_c1_g1_i2	1705	pectin acetylesterase 8-like isoform X2 [Phoenix dactylifera]	GO:0052689(carboxylic ester hydrolase activity);GO:0052793(pectin acetylesterase activity);GO:0071555(cell wall organization);GO:0005576(extracellular region);GO:0009505(plant-type cell wall)	K19882	NOTUM	http://www.genome.jp/dbget-bin/www_bget?ko:K19882	*	sp|Q6DBP4|PAE8_ARATH	Pectin acetylesterase 8 OS=Arabidopsis thaliana OX=3702 GN=PAE8 PE=2 SV=1
TRINITY_DN10007_c2_g1_i1	887	pectin acetylesterase 8-like isoform X1 [Asparagus officinalis]	GO:0052689(carboxylic ester hydrolase activity);GO:0052793(pectin acetylesterase activity);GO:0071555(cell wall organization);GO:0005576(extracellular region);GO:0009505(plant-type cell wall)	K19882	NOTUM	http://www.genome.jp/dbget-bin/www_bget?ko:K19882	*	sp|Q6DBP4|PAE8_ARATH	Pectin acetylesterase 8 OS=Arabidopsis thaliana OX=3702 GN=PAE8 PE=2 SV=1
TRINITY_DN10008_c0_g1_i1	252	Casein kinase I isoform delta-like [Apostasia shenzhenica]	GO:0005524(ATP binding);GO:0004674(protein serine/threonine kinase activity);GO:0018105(peptidyl-serine phosphorylation);GO:0005737(cytoplasm);GO:0005634(nucleus)	*	*	*	*	sp|Q852L0|HD16N_ORYSJ	Casein kinase 1-like protein HD16 OS=Oryza sativa subsp. japonica OX=39947 GN=HD16 PE=1 SV=1
TRINITY_DN10009_c0_g1_i1	362	uncharacterized protein A4U43_C03F22820 [Asparagus officinalis]	*	*	*	*	*	*	*
TRINITY_DN1000_c0_g1_i6	1388	uncharacterized protein LOC105053807 [Elaeis guineensis]	GO:0008168(methyltransferase activity);GO:0005768(endosome);GO:0005886(plasma membrane);GO:0005802(trans-Golgi network)	*	*	*	*	*	*
TRINITY_DN10010_c0_g1_i1	1230	Aspartic proteinase nepenthesin-1 [Carex littledalei]	GO:0004190(aspartic-type endopeptidase activity);GO:0030163(protein catabolic process);GO:0006508(proteolysis);GO:0009505(plant-type cell wall)	*	*	*	*	sp|Q940R4|ASP63_ARATH	Probable aspartyl protease At4g16563 OS=Arabidopsis thaliana OX=3702 GN=At4g16563 PE=2 SV=1
TRINITY_DN10011_c0_g1_i5	1587	prefoldin subunit 6 [Asparagus officinalis]	GO:0051082(unfolded protein binding);GO:0006457(protein folding);GO:0016272(prefoldin complex)	K04798	pfdB, PFDN6	http://www.genome.jp/dbget-bin/www_bget?ko:K04798	*	sp|Q17Q89|PFD6_BOVIN	Prefoldin subunit 6 OS=Bos taurus OX=9913 GN=PFDN6 PE=2 SV=1
TRINITY_DN10012_c0_g1_i1	731	nuclear pore complex protein NUP1-like [Phoenix dactylifera]	GO:0071763(nuclear membrane organization);GO:0005635(nuclear envelope);GO:0016021(integral component of membrane)	K14317	NUP214, CAN	http://www.genome.jp/dbget-bin/www_bget?ko:K14317	ko03013(RNA transport)	sp|Q9CAF4|NUP1_ARATH	Nuclear pore complex protein NUP1 OS=Arabidopsis thaliana OX=3702 GN=NUP1 PE=1 SV=1
TRINITY_DN10013_c0_g1_i1	243	*	*	*	*	*	*	*	*
TRINITY_DN10014_c0_g1_i1	285	*	*	*	*	*	*	*	*
TRINITY_DN10015_c0_g1_i1	310	probable cellulose synthase A catalytic subunit 5 [UDP-forming] [Asparagus officinalis]	*	K10999	CESA	http://www.genome.jp/dbget-bin/www_bget?ko:K10999	*	sp|Q69V23|CESA3_ORYSJ	Probable cellulose synthase A catalytic subunit 3 [UDP-forming] OS=Oryza sativa subsp. japonica OX=39947 GN=CESA3 PE=2 SV=1
TRINITY_DN10016_c0_g1_i1	236	serine/threonine-protein kinase D6PK-like [Asparagus officinalis]	GO:0005524(ATP binding);GO:0004672(protein kinase activity)	*	*	*	*	sp|Q39183|D6KL2_ARATH	Serine/threonine-protein kinase D6PKL2 OS=Arabidopsis thaliana OX=3702 GN=D6PKL2 PE=1 SV=1
TRINITY_DN10017_c0_g1_i1	673	*	*	*	*	*	*	*	*
TRINITY_DN10017_c0_g2_i2	1608	transcriptional corepressor SEUSS [Elaeis guineensis]	GO:0001102(RNA polymerase II activating transcription factor binding);GO:0007275(multicellular organism development);GO:0000122(negative regulation of transcription by RNA polymerase II);GO:0045892(negative regulation of transcription, DNA-templated);GO:0045944(positive regulation of transcription by RNA polymerase II);GO:0005634(nucleus);GO:0005667(transcription factor complex)	*	*	*	*	sp|Q8W234|SEUSS_ARATH	Transcriptional corepressor SEUSS OS=Arabidopsis thaliana OX=3702 GN=SEU PE=1 SV=1
TRINITY_DN10017_c0_g3_i2	842	uncharacterized protein A4U43_C05F32890 [Asparagus officinalis]	GO:0003723(RNA binding);GO:0048026(positive regulation of mRNA splicing, via spliceosome);GO:0051252(regulation of RNA metabolic process);GO:0005634(nucleus);GO:1990904(ribonucleoprotein complex);GO:0005681(spliceosomal complex)	*	*	*	*	sp|B8BCZ8|FCA_ORYSI	Flowering time control protein FCA OS=Oryza sativa subsp. indica OX=39946 GN=FCA PE=3 SV=2
TRINITY_DN10017_c1_g1_i1	520	*	*	*	*	*	*	*	*
TRINITY_DN10018_c0_g1_i1	474	protein MEI2-like 4 isoform X2 [Asparagus officinalis]	GO:0003723(RNA binding);GO:0045292(mRNA cis splicing, via spliceosome);GO:0000381(regulation of alternative mRNA splicing, via spliceosome);GO:0016607(nuclear speck);GO:0005634(nucleus)	*	*	*	*	sp|Q64M78|OML4_ORYSJ	Protein MEI2-like 4 OS=Oryza sativa subsp. japonica OX=39947 GN=ML4 PE=2 SV=1
TRINITY_DN10019_c0_g1_i1	478	squamosa promoter-binding-like protein 1 [Asparagus officinalis]	GO:0003677(DNA binding);GO:0046872(metal ion binding);GO:0016021(integral component of membrane);GO:0005634(nucleus)	*	*	*	*	sp|Q75LH6|SPL6_ORYSJ	Squamosa promoter-binding-like protein 6 OS=Oryza sativa subsp. japonica OX=39947 GN=SPL6 PE=2 SV=1
TRINITY_DN1001_c0_g1_i1	548	Ribosomal protein L31e [Macleaya cordata]	GO:0003735(structural constituent of ribosome);GO:0002181(cytoplasmic translation);GO:0022625(cytosolic large ribosomal subunit);GO:0006412(translation);GO:0005840(ribosome)	K02910	RP-L31e, RPL31	http://www.genome.jp/dbget-bin/www_bget?ko:K02910	ko03010(Ribosome)	sp|Q9M573|RL31_PERFR	60S ribosomal protein L31 OS=Perilla frutescens OX=48386 GN=RPL31 PE=2 SV=1
TRINITY_DN10020_c0_g1_i1	278	bifunctional nuclease 2 [Cinnamomum micranthum f. kanehirae]	GO:0004518(nuclease activity);GO:0016567(protein ubiquitination);GO:0005634(nucleus);GO:0030891(VCB complex)	*	*	*	*	sp|Q93VH2|BBD2_ARATH	Bifunctional nuclease 2 OS=Arabidopsis thaliana OX=3702 GN=BBD2 PE=2 SV=1
TRINITY_DN10021_c0_g1_i2	818	uncharacterized protein LOC103704543 isoform X1 [Phoenix dactylifera]	GO:0008289(lipid binding);GO:0016021(integral component of membrane)	*	*	*	*	*	*
TRINITY_DN10022_c0_g1_i1	309	alanine--tRNA ligase [Ananas comosus]	GO:0004813(alanine-tRNA ligase activity);GO:0016597(amino acid binding);GO:0002161(aminoacyl-tRNA editing activity);GO:0005524(ATP binding);GO:0000049(tRNA binding);GO:0008270(zinc ion binding);GO:0006419(alanyl-tRNA aminoacylation);GO:0070143(mitochondrial alanyl-tRNA aminoacylation);GO:0006400(tRNA modification);GO:0009507(chloroplast);GO:0005829(cytosol);GO:0005739(mitochondrion)	K01872	AARS, alaS	http://www.genome.jp/dbget-bin/www_bget?ko:K01872	ko00970(Aminoacyl-tRNA biosynthesis)	sp|P36428|SYA_ARATH	Alanine--tRNA ligase OS=Arabidopsis thaliana OX=3702 GN=ALATS PE=1 SV=3
TRINITY_DN10023_c0_g1_i1	304	cleavage and polyadenylation specificity factor subunit 6 [Phalaenopsis equestris]	*	K14398	CPSF6_7	http://www.genome.jp/dbget-bin/www_bget?ko:K14398	ko03015(mRNA surveillance pathway)	*	*
TRINITY_DN10024_c0_g1_i1	283	hypothetical protein GH714_030782 [Hevea brasiliensis]	*	*	*	*	*	sp|Q8VY07|EPN1_ARATH	Clathrin interactor EPSIN 1 OS=Arabidopsis thaliana OX=3702 GN=EPSIN1 PE=1 SV=1
TRINITY_DN10025_c0_g1_i1	282	ruBisCO large subunit-binding protein subunit beta, chloroplastic [Phoenix dactylifera]	GO:0005524(ATP binding);GO:0051082(unfolded protein binding);GO:0006458('de novo' protein folding);GO:0045041(protein import into mitochondrial intermembrane space);GO:0042026(protein refolding);GO:0005829(cytosol)	K04077	groEL, HSPD1	http://www.genome.jp/dbget-bin/www_bget?ko:K04077	ko03018(RNA degradation)	sp|Q43831|RUBB_SECCE	RuBisCO large subunit-binding protein subunit beta, chloroplastic (Fragment) OS=Secale cereale OX=4550 GN=CPN60 PE=2 SV=1
TRINITY_DN10026_c0_g1_i1	1859	extensin [Asparagus officinalis]	GO:0009409(response to cold);GO:0005829(cytosol);GO:0005576(extracellular region);GO:0009506(plasmodesma)	*	*	*	*	sp|Q25AG5|ERG3_ORYSI	Elicitor-responsive protein 3 OS=Oryza sativa subsp. indica OX=39946 GN=ERG3 PE=2 SV=1
TRINITY_DN10027_c0_g1_i1	332	uncharacterized protein LOC109820426 [Asparagus officinalis]	GO:0016021(integral component of membrane)	*	*	*	*	*	*
TRINITY_DN10028_c0_g1_i1	214	probable leucine-rich repeat receptor-like protein kinase At5g63930 isoform X1 [Asparagus officinalis]	GO:0016301(kinase activity);GO:0016021(integral component of membrane)	*	*	*	*	*	*
TRINITY_DN10029_c0_g1_i4	1161	uncharacterized protein LOC109824597 [Asparagus officinalis]	GO:0005739(mitochondrion);GO:0009536(plastid)	*	*	*	*	*	*
TRINITY_DN1002_c0_g1_i1	358	flowering time control protein FCA-like isoform X4 [Phoenix dactylifera]	GO:0003723(RNA binding);GO:1990904(ribonucleoprotein complex);GO:0003729(mRNA binding);GO:0005737(cytoplasm);GO:0005634(nucleus)	*	*	*	*	*	*
TRINITY_DN1002_c0_g2_i1	295	*	*	*	*	*	*	*	*
TRINITY_DN1002_c0_g3_i1	295	*	*	*	*	*	*	*	*
TRINITY_DN10030_c0_g1_i1	373	transcriptional corepressor LEUNIG isoform X1 [Asparagus officinalis]	GO:0005634(nucleus)	*	*	*	*	sp|Q9FUY2|LEUNG_ARATH	Transcriptional corepressor LEUNIG OS=Arabidopsis thaliana OX=3702 GN=LUG PE=1 SV=2
TRINITY_DN10031_c0_g1_i2	1721	protein PELOTA 1 [Asparagus officinalis]	GO:0004519(endonuclease activity);GO:0046872(metal ion binding);GO:0070651(nonfunctional rRNA decay);GO:0070966(nuclear-transcribed mRNA catabolic process, no-go decay);GO:0070481(nuclear-transcribed mRNA catabolic process, non-stop decay);GO:0032790(ribosome disassembly);GO:0071025(RNA surveillance);GO:0005737(cytoplasm);GO:0005634(nucleus)	K06965	PELO, DOM34, pelA	http://www.genome.jp/dbget-bin/www_bget?ko:K06965	ko03015(mRNA surveillance pathway)	sp|Q9ZT87|PEL1_ARATH	Protein PELOTA 1 OS=Arabidopsis thaliana OX=3702 GN=PEL1 PE=2 SV=1
TRINITY_DN10032_c0_g1_i1	985	protein COFACTOR ASSEMBLY OF COMPLEX C SUBUNIT B CCB1, chloroplastic [Phoenix dactylifera]	GO:0016021(integral component of membrane);GO:0010190(cytochrome b6f complex assembly);GO:0009507(chloroplast)	*	*	*	*	sp|Q9LSE4|CCB1_ARATH	Protein COFACTOR ASSEMBLY OF COMPLEX C SUBUNIT B CCB1, chloroplastic OS=Arabidopsis thaliana OX=3702 GN=CCB1 PE=1 SV=1
TRINITY_DN10033_c0_g1_i1	274	*	*	*	*	*	*	*	*
TRINITY_DN10034_c0_g1_i5	1051	H/ACA ribonucleoprotein complex subunit 2-like protein [Asparagus officinalis]	GO:0034513(box H/ACA snoRNA binding);GO:0003723(RNA binding);GO:0000469(cleavage involved in rRNA processing);GO:0000470(maturation of LSU-rRNA);GO:0031118(rRNA pseudouridine synthesis);GO:0031120(snRNA pseudouridine synthesis);GO:0031429(box H/ACA snoRNP complex);GO:0005730(nucleolus)	K11129	NHP2, NOLA2	http://www.genome.jp/dbget-bin/www_bget?ko:K11129	ko03008(Ribosome biogenesis in eukaryotes)	sp|Q9LEY9|NHP2_ARATH	H/ACA ribonucleoprotein complex subunit 2-like protein OS=Arabidopsis thaliana OX=3702 GN=At5g08180 PE=1 SV=1
TRINITY_DN10034_c0_g2_i1	1143	nicotinamidase 1-like [Asparagus officinalis]	GO:0003824(catalytic activity);GO:0008936(nicotinamidase activity);GO:0019365(pyridine nucleotide salvage);GO:0009737(response to abscisic acid)	*	*	*	*	sp|Q8S8F9|NIC1_ARATH	Nicotinamidase 1 OS=Arabidopsis thaliana OX=3702 GN=NIC1 PE=1 SV=1
TRINITY_DN10035_c0_g1_i1	1436	uncharacterized protein A4U43_UnF9550 [Asparagus officinalis]	GO:0016021(integral component of membrane)	*	*	*	*	*	*
TRINITY_DN10036_c0_g1_i1	1994	UPF0051 protein in atpA 3&apos;region [Elaeis guineensis]	GO:0016226(iron-sulfur cluster assembly)	*	*	*	*	sp|Q9ZS97|AB8I_ARATH	UPF0051 protein ABCI8, chloroplastic OS=Arabidopsis thaliana OX=3702 GN=ABCI8 PE=2 SV=1
TRINITY_DN10037_c0_g1_i2	1035	LOW QUALITY PROTEIN: exopolygalacturonase [Asparagus officinalis]	GO:0004650(polygalacturonase activity);GO:0005975(carbohydrate metabolic process);GO:0031410(cytoplasmic vesicle);GO:0071555(cell wall organization);GO:0005576(extracellular region);GO:0005774(vacuolar membrane)	*	*	*	*	*	*
TRINITY_DN10038_c0_g1_i1	303	*	*	*	*	*	*	*	*
TRINITY_DN10039_c0_g1_i1	248	*	*	*	*	*	*	*	*
TRINITY_DN10039_c0_g2_i1	522	*	*	*	*	*	*	*	*
TRINITY_DN1003_c0_g1_i2	1785	uncharacterized protein A4U43_C07F16660 [Asparagus officinalis]	GO:0046872(metal ion binding);GO:0009045(xylose isomerase activity);GO:0042732(D-xylose metabolic process);GO:0016021(integral component of membrane)	K01805	xylA	http://www.genome.jp/dbget-bin/www_bget?ko:K01805	ko00051(Fructose and mannose metabolism);ko00040(Pentose and glucuronate interconversions)	sp|Q40082|XYLA_HORVU	Xylose isomerase OS=Hordeum vulgare OX=4513 GN=XYLA PE=1 SV=1
TRINITY_DN10040_c0_g1_i1	347	probable E3 ubiquitin-protein ligase ARI8 isoform X2 [Asparagus officinalis]	*	K11968	ARIH1	http://www.genome.jp/dbget-bin/www_bget?ko:K11968	*	sp|Q8W468|ARI8_ARATH	Probable E3 ubiquitin-protein ligase ARI8 OS=Arabidopsis thaliana OX=3702 GN=ARI8 PE=2 SV=1
TRINITY_DN10041_c0_g1_i1	779	proline dehydrogenase 2, mitochondrial-like [Asparagus officinalis]	GO:0071949(FAD binding);GO:0004657(proline dehydrogenase activity);GO:0010133(proline catabolic process to glutamate);GO:0005739(mitochondrion)	K00318	PRODH	http://www.genome.jp/dbget-bin/www_bget?ko:K00318	ko00330(Arginine and proline metabolism)	sp|P92983|PROD1_ARATH	Proline dehydrogenase 1, mitochondrial OS=Arabidopsis thaliana OX=3702 GN=POX1 PE=1 SV=2
TRINITY_DN10042_c0_g1_i1	1358	nucleolin [Asparagus officinalis]	GO:0016301(kinase activity)	*	*	*	*	*	*
TRINITY_DN10043_c0_g1_i2	1349	protein trichome birefringence-like 34 [Asparagus officinalis]	GO:0016413(O-acetyltransferase activity);GO:0005794(Golgi apparatus);GO:0016021(integral component of membrane)	*	*	*	*	sp|O80919|TBL34_ARATH	Protein trichome birefringence-like 34 OS=Arabidopsis thaliana OX=3702 GN=TBL34 PE=2 SV=2
TRINITY_DN10044_c0_g1_i2	311	biotin carboxylase 1, chloroplastic [Asparagus officinalis]	GO:0003989(acetyl-CoA carboxylase activity);GO:0005524(ATP binding);GO:0004075(biotin carboxylase activity);GO:0046872(metal ion binding);GO:0006633(fatty acid biosynthetic process);GO:2001295(malonyl-CoA biosynthetic process)	K01961	accC	http://www.genome.jp/dbget-bin/www_bget?ko:K01961	ko00640(Propanoate metabolism);ko00620(Pyruvate metabolism);ko00061(Fatty acid biosynthesis)	sp|B9HBA8|ACCC1_POPTR	Biotin carboxylase 1, chloroplastic OS=Populus trichocarpa OX=3694 GN=POPTRDRAFT_831870 PE=2 SV=1
TRINITY_DN10045_c0_g1_i1	612	PREDICTED: ubiquitin carboxyl-terminal hydrolase 24-like [Nelumbo nucifera]	GO:0036459(thiol-dependent ubiquitinyl hydrolase activity);GO:0016579(protein deubiquitination);GO:0006511(ubiquitin-dependent protein catabolic process)	K11841	USP10, UBP3	http://www.genome.jp/dbget-bin/www_bget?ko:K11841	*	sp|Q9FPS3|UBP24_ARATH	Ubiquitin carboxyl-terminal hydrolase 24 OS=Arabidopsis thaliana OX=3702 GN=UBP24 PE=1 SV=1
TRINITY_DN10046_c0_g1_i1	497	transcriptional-regulating factor 1-like [Asparagus officinalis]	*	*	*	*	*	*	*
TRINITY_DN10047_c0_g1_i1	299	*	*	*	*	*	*	*	*
TRINITY_DN10048_c0_g1_i1	613	hypothetical protein JCGZ_06008 [Jatropha curcas]	*	*	*	*	*	sp|Q6CQE5|TAR1_KLULA	Protein TAR1 OS=Kluyveromyces lactis (strain ATCC 8585 / CBS 2359 / DSM 70799 / NBRC 1267 / NRRL Y-1140 / WM37) OX=284590 GN=TAR1-A PE=4 SV=2
TRINITY_DN10049_c0_g1_i1	1995	protein trichome birefringence-like 2 isoform X1 [Asparagus officinalis]	GO:0016413(O-acetyltransferase activity);GO:0005794(Golgi apparatus);GO:0016021(integral component of membrane)	*	*	*	*	sp|Q8VYR3|TBL2_ARATH	Protein trichome birefringence-like 2 OS=Arabidopsis thaliana OX=3702 GN=TBL2 PE=2 SV=1
TRINITY_DN1004_c0_g1_i3	1250	LOW QUALITY PROTEIN: diacylglycerol O-acyltransferase 3, cytosolic [Asparagus officinalis]	GO:0016746(transferase activity, transferring acyl groups)	*	*	*	*	sp|Q9C5W0|DGAT3_ARATH	Diacylglycerol O-acyltransferase 3 OS=Arabidopsis thaliana OX=3702 GN=DGAT3 PE=1 SV=2
TRINITY_DN1004_c0_g2_i1	1252	LOW QUALITY PROTEIN: diacylglycerol O-acyltransferase 3, cytosolic [Asparagus officinalis]	GO:0016746(transferase activity, transferring acyl groups)	*	*	*	*	sp|Q9C5W0|DGAT3_ARATH	Diacylglycerol O-acyltransferase 3 OS=Arabidopsis thaliana OX=3702 GN=DGAT3 PE=1 SV=2
TRINITY_DN10050_c0_g1_i1	560	*	*	*	*	*	*	*	*
TRINITY_DN10051_c0_g1_i2	3619	LOW QUALITY PROTEIN: kinesin-like protein KIN-14J [Asparagus officinalis]	*	K10406	KIFC2_3	http://www.genome.jp/dbget-bin/www_bget?ko:K10406	*	sp|Q5JKW1|KN14C_ORYSJ	Kinesin-like protein KIN-14C OS=Oryza sativa subsp. japonica OX=39947 GN=KIN14C PE=2 SV=1
TRINITY_DN10052_c0_g1_i2	1768	SAC3 family protein C isoform X2 [Asparagus officinalis]	GO:0006406(mRNA export from nucleus);GO:0005737(cytoplasm);GO:0005634(nucleus);GO:0070390(transcription export complex 2)	*	*	*	*	sp|Q67XV2|SAC3C_ARATH	SAC3 family protein C OS=Arabidopsis thaliana OX=3702 GN=SAC3C PE=2 SV=1
TRINITY_DN10053_c0_g1_i2	2887	1,4-alpha-glucan-branching enzyme 1, chloroplastic/amyloplastic-like [Asparagus officinalis]	*	K00700	glgB	http://www.genome.jp/dbget-bin/www_bget?ko:K00700	ko00500(Starch and sucrose metabolism)	sp|Q41059|GLGB2_PEA	1,4-alpha-glucan-branching enzyme 1, chloroplastic/amyloplastic (Fragment) OS=Pisum sativum OX=3888 GN=SBEII PE=1 SV=1
TRINITY_DN10054_c0_g1_i2	1752	DNA-(apurinic or apyrimidinic site) lyase 2 isoform X1 [Asparagus officinalis]	*	K10772	APEX2	http://www.genome.jp/dbget-bin/www_bget?ko:K10772	ko03410(Base excision repair)	sp|Q9UBZ4|APEX2_HUMAN	DNA-(apurinic or apyrimidinic site) lyase 2 OS=Homo sapiens OX=9606 GN=APEX2 PE=1 SV=1
TRINITY_DN10055_c0_g1_i1	996	LOW QUALITY PROTEIN: U11/U12 small nuclear ribonucleoprotein 31 kDa protein [Elaeis guineensis]	GO:0003723(RNA binding);GO:0008270(zinc ion binding);GO:0000398(mRNA splicing, via spliceosome);GO:0005689(U12-type spliceosomal complex)	K13154	ZCRB1	http://www.genome.jp/dbget-bin/www_bget?ko:K13154	*	sp|Q9CAE4|U1131_ARATH	U11/U12 small nuclear ribonucleoprotein 31 kDa protein OS=Arabidopsis thaliana OX=3702 GN=SNRNP31 PE=2 SV=1
TRINITY_DN10056_c0_g1_i1	1828	26S protease regulatory subunit 6B like [Apostasia shenzhenica]	GO:0005524(ATP binding)	K08900	BCS1	http://www.genome.jp/dbget-bin/www_bget?ko:K08900	*	sp|F4IJ77|AATP4_ARATH	AAA-ATPase At2g46620 OS=Arabidopsis thaliana OX=3702 GN=At2g46620 PE=2 SV=1
TRINITY_DN10057_c0_g1_i1	898	uncharacterized protein C2845_PM04G30190 [Panicum miliaceum]	*	*	*	*	*	*	*
TRINITY_DN10058_c0_g1_i1	1392	senescence-specific cysteine protease SAG39-like [Asparagus officinalis]	GO:0004197(cysteine-type endopeptidase activity);GO:0051603(proteolysis involved in cellular protein catabolic process);GO:0005615(extracellular space);GO:0005764(lysosome)	*	*	*	*	sp|A2XQE8|SAG39_ORYSI	Senescence-specific cysteine protease SAG39 OS=Oryza sativa subsp. indica OX=39946 GN=OsI_14861 PE=3 SV=1
TRINITY_DN10059_c0_g1_i1	298	*	*	*	*	*	*	*	*
TRINITY_DN1005_c0_g1_i1	1340	cytochrome c1-2, heme protein, mitochondrial isoform X1 [Asparagus officinalis]	GO:0045153(electron transporter, transferring electrons within CoQH2-cytochrome c reductase complex activity);GO:0020037(heme binding);GO:0046872(metal ion binding);GO:0042776(mitochondrial ATP synthesis coupled proton transport);GO:0006122(mitochondrial electron transport, ubiquinol to cytochrome c);GO:0005750(mitochondrial respiratory chain complex III);GO:0009055(electron transfer activity)	K00413	CYC1, CYT1, petC	http://www.genome.jp/dbget-bin/www_bget?ko:K00413	ko00190(Oxidative phosphorylation)	sp|Q9FKS5|CYC1B_ARATH	Cytochrome c1 2, heme protein, mitochondrial OS=Arabidopsis thaliana OX=3702 GN=CYC1-2 PE=1 SV=1
TRINITY_DN10060_c0_g1_i1	2127	LOW QUALITY PROTEIN: cyclic nucleotide-gated ion channel 2 [Asparagus officinalis]	GO:0005216(ion channel activity);GO:0016021(integral component of membrane)	K05391	CNGF	http://www.genome.jp/dbget-bin/www_bget?ko:K05391	ko04626(Plant-pathogen interaction)	sp|O65718|CNGC2_ARATH	Cyclic nucleotide-gated ion channel 2 OS=Arabidopsis thaliana OX=3702 GN=CNGC2 PE=1 SV=1
TRINITY_DN10061_c0_g1_i2	1997	putative NAD kinase 3 [Asparagus officinalis]	GO:0003951(NAD+ kinase activity);GO:0019674(NAD metabolic process);GO:0006741(NADP biosynthetic process)	K00858	ppnK, NADK	http://www.genome.jp/dbget-bin/www_bget?ko:K00858	ko00760(Nicotinate and nicotinamide metabolism)	sp|Q5JK52|NADK1_ORYSJ	Probable NAD kinase 1 OS=Oryza sativa subsp. japonica OX=39947 GN=Os01g0957000 PE=2 SV=1
TRINITY_DN10062_c0_g1_i1	2755	pentatricopeptide repeat-containing protein At5g02830, chloroplastic [Elaeis guineensis]	*	*	*	*	*	sp|Q8GYL7|PP361_ARATH	Pentatricopeptide repeat-containing protein At5g02830, chloroplastic OS=Arabidopsis thaliana OX=3702 GN=At5g02830 PE=2 SV=3
TRINITY_DN10063_c0_g1_i1	802	E3 ubiquitin-protein ligase RNF13-like protein [Albuca bracteata]	GO:0016021(integral component of membrane);GO:0061630(ubiquitin protein ligase activity);GO:0006511(ubiquitin-dependent protein catabolic process)	K15692	RNF13, RZF	http://www.genome.jp/dbget-bin/www_bget?ko:K15692	*	*	*
TRINITY_DN10064_c0_g1_i2	603	uncharacterized protein LOC105044443 isoform X1 [Elaeis guineensis]	*	*	*	*	*	*	*
TRINITY_DN10065_c0_g1_i1	1574	capsanthin/capsorubin synthase, chromoplastic-like [Asparagus officinalis]	GO:0016491(oxidoreductase activity);GO:0016705(oxidoreductase activity, acting on paired donors, with incorporation or reduction of molecular oxygen);GO:0016120(carotene biosynthetic process);GO:0006744(ubiquinone biosynthetic process);GO:0016123(xanthophyll biosynthetic process);GO:0016117(carotenoid biosynthetic process)	K14593	CCS1	http://www.genome.jp/dbget-bin/www_bget?ko:K14593	ko00906(Carotenoid biosynthesis)	sp|Q9SEA0|CCS_CITSI	Capsanthin/capsorubin synthase, chromoplastic OS=Citrus sinensis OX=2711 GN=CCS PE=3 SV=1
TRINITY_DN10066_c0_g1_i1	1202	diacylglycerol O-acyltransferase 2D-like [Asparagus officinalis]	*	K14457	MOGAT2, MGAT2	http://www.genome.jp/dbget-bin/www_bget?ko:K14457	ko00561(Glycerolipid metabolism)	sp|K7K424|DAT2D_SOYBN	Diacylglycerol O-acyltransferase 2D OS=Glycine max OX=3847 GN=DGAT2D PE=1 SV=1
TRINITY_DN10067_c0_g1_i2	1276	uncharacterized protein LOC109845567 isoform X2 [Asparagus officinalis]	GO:0008168(methyltransferase activity);GO:0003723(RNA binding)	*	*	*	*	sp|B4RRY8|RLMI_ALTMD	Ribosomal RNA large subunit methyltransferase I OS=Alteromonas mediterranea (strain DSM 17117 / CIP 110805 / LMG 28347 / Deep ecotype) OX=1774373 GN=rlmI PE=3 SV=1
TRINITY_DN10068_c0_g1_i8	1965	SPX and EXS domain-containing protein 1 isoform X2 [Asparagus officinalis]	GO:0005737(cytoplasm);GO:0016021(integral component of membrane)	*	*	*	*	sp|Q55B06|SPXS1_DICDI	SPX and EXS domain-containing protein 1 OS=Dictyostelium discoideum OX=44689 GN=DDB_G0271664 PE=3 SV=2
TRINITY_DN10069_c0_g1_i1	677	*	*	*	*	*	*	*	*
TRINITY_DN1006_c0_g1_i1	868	photosystem I reaction center subunit XI, chloroplastic [Phoenix dactylifera]	GO:0015979(photosynthesis);GO:0009535(chloroplast thylakoid membrane);GO:0016021(integral component of membrane);GO:0009538(photosystem I reaction center)	K02699	psaL	http://www.genome.jp/dbget-bin/www_bget?ko:K02699	ko00195(Photosynthesis)	sp|Q39654|PSAL_CUCSA	Photosystem I reaction center subunit XI, chloroplastic OS=Cucumis sativus OX=3659 GN=PSAL PE=2 SV=1
TRINITY_DN10070_c0_g1_i1	480	*	*	*	*	*	*	*	*
TRINITY_DN10071_c0_g1_i1	329	*	*	*	*	*	*	*	*
TRINITY_DN10072_c0_g1_i1	461	hypothetical protein ACMD2_15647 [Ananas comosus]	GO:0016021(integral component of membrane)	*	*	*	*	*	*
TRINITY_DN10072_c0_g2_i1	552	hypothetical protein ACMD2_15647 [Ananas comosus]	GO:0016021(integral component of membrane)	*	*	*	*	*	*
TRINITY_DN10073_c0_g1_i1	314	*	*	*	*	*	*	*	*
TRINITY_DN10073_c0_g2_i1	312	probable xyloglucan endotransglucosylase/hydrolase protein 23 [Asparagus officinalis]	*	*	*	*	*	*	*
TRINITY_DN10074_c0_g1_i1	488	uncharacterized protein LOC110115781 [Dendrobium catenatum]	*	*	*	*	*	*	*
TRINITY_DN10075_c0_g1_i2	891	zinc finger BED domain-containing protein RICESLEEPER 2-like [Spinacia oleracea]	*	*	*	*	*	sp|P08770|TRA1_MAIZE	Putative AC transposase OS=Zea mays OX=4577 PE=2 SV=2
TRINITY_DN10076_c0_g1_i1	2475	LOW QUALITY PROTEIN: receptor-like protein kinase HSL1 [Asparagus officinalis]	*	*	*	*	*	sp|Q9SGP2|HSL1_ARATH	Receptor-like protein kinase HSL1 OS=Arabidopsis thaliana OX=3702 GN=HSL1 PE=2 SV=1
TRINITY_DN10077_c0_g1_i4	1732	ATP-dependent 6-phosphofructokinase 6-like isoform X1 [Asparagus officinalis]	GO:0003872(6-phosphofructokinase activity);GO:0005524(ATP binding);GO:0046872(metal ion binding);GO:0006002(fructose 6-phosphate metabolic process);GO:0005737(cytoplasm)	K00850	pfkA, PFK	http://www.genome.jp/dbget-bin/www_bget?ko:K00850	ko03018(RNA degradation);ko00051(Fructose and mannose metabolism);ko00052(Galactose metabolism);ko00010(Glycolysis / Gluconeogenesis);ko00030(Pentose phosphate pathway)	sp|Q94AA4|PFKA3_ARATH	ATP-dependent 6-phosphofructokinase 3 OS=Arabidopsis thaliana OX=3702 GN=PFK3 PE=1 SV=1
TRINITY_DN10078_c0_g1_i1	319	*	*	*	*	*	*	*	*
TRINITY_DN10079_c0_g1_i1	1454	uncharacterized protein A4U43_C08F33530 [Asparagus officinalis]	*	*	*	*	*	*	*
TRINITY_DN1007_c0_g1_i1	283	*	*	*	*	*	*	*	*
TRINITY_DN1007_c0_g2_i5	3362	ubiquitin carboxyl-terminal hydrolase 17-like [Asparagus officinalis]	GO:0004197(cysteine-type endopeptidase activity);GO:0046872(metal ion binding);GO:0004843(thiol-dependent ubiquitin-specific protease activity);GO:0016579(protein deubiquitination);GO:0006511(ubiquitin-dependent protein catabolic process);GO:0036459(thiol-dependent ubiquitinyl hydrolase activity)	K11855	USP36_42	http://www.genome.jp/dbget-bin/www_bget?ko:K11855	*	sp|Q9SB51|UBP16_ARATH	Ubiquitin carboxyl-terminal hydrolase 16 OS=Arabidopsis thaliana OX=3702 GN=UBP16 PE=1 SV=1
TRINITY_DN1007_c1_g1_i3	2092	ubiquitin carboxyl-terminal hydrolase 17-like [Phoenix dactylifera]	GO:0004197(cysteine-type endopeptidase activity);GO:0046872(metal ion binding);GO:0004843(thiol-dependent ubiquitin-specific protease activity);GO:0016579(protein deubiquitination);GO:0006511(ubiquitin-dependent protein catabolic process)	K11855	USP36_42	http://www.genome.jp/dbget-bin/www_bget?ko:K11855	*	sp|Q9SB51|UBP16_ARATH	Ubiquitin carboxyl-terminal hydrolase 16 OS=Arabidopsis thaliana OX=3702 GN=UBP16 PE=1 SV=1
TRINITY_DN10080_c0_g1_i1	397	*	*	*	*	*	*	*	*
TRINITY_DN10081_c0_g1_i1	442	tropinone reductase homolog At2g29290-like [Syzygium oleosum]	GO:0016491(oxidoreductase activity)	K08081	TR1	http://www.genome.jp/dbget-bin/www_bget?ko:K08081	ko00960(Tropane, piperidine and pyridine alkaloid biosynthesis)	sp|P0DKI3|TRNH1_ARATH	Tropinone reductase homolog At1g07440 OS=Arabidopsis thaliana OX=3702 GN=At1g07440 PE=1 SV=1
TRINITY_DN10082_c0_g1_i1	831	uncharacterized protein A4U43_UnF6260 [Asparagus officinalis]	GO:0004842(ubiquitin-protein transferase activity)	K10590	TRIP12	http://www.genome.jp/dbget-bin/www_bget?ko:K10590	ko04120(Ubiquitin mediated proteolysis)	sp|Q6WWW4|UPL3_ARATH	E3 ubiquitin-protein ligase UPL3 OS=Arabidopsis thaliana OX=3702 GN=UPL3 PE=1 SV=1
TRINITY_DN10082_c0_g2_i1	402	uncharacterized protein A4U43_UnF6260 [Asparagus officinalis]	GO:0004842(ubiquitin-protein transferase activity)	K10590	TRIP12	http://www.genome.jp/dbget-bin/www_bget?ko:K10590	ko04120(Ubiquitin mediated proteolysis)	sp|Q6WWW4|UPL3_ARATH	E3 ubiquitin-protein ligase UPL3 OS=Arabidopsis thaliana OX=3702 GN=UPL3 PE=1 SV=1
TRINITY_DN10083_c0_g1_i3	738	putative tRNA pseudouridine synthase [Asparagus officinalis]	GO:0009982(pseudouridine synthase activity);GO:0003723(RNA binding);GO:0031119(tRNA pseudouridine synthesis)	K06173	truA, PUS1	http://www.genome.jp/dbget-bin/www_bget?ko:K06173	*	sp|O22928|PUSH_ARATH	Putative tRNA pseudouridine synthase OS=Arabidopsis thaliana OX=3702 GN=At2g30320 PE=3 SV=1
TRINITY_DN10084_c0_g1_i6	2045	hypothetical protein B296_00007015 [Ensete ventricosum]	*	*	*	*	*	sp|Q9SR00|PP213_ARATH	Pentatricopeptide repeat-containing protein At3g04760, chloroplastic OS=Arabidopsis thaliana OX=3702 GN=At3g04760 PE=2 SV=1
TRINITY_DN10085_c0_g1_i1	2133	rab9 effector protein with kelch motifs-like [Asparagus officinalis]	*	K20285	RABEPK	http://www.genome.jp/dbget-bin/www_bget?ko:K20285	*	sp|Q86L99|GACHH_DICDI	Rho GTPase-activating protein gacHH OS=Dictyostelium discoideum OX=44689 GN=gacHH PE=3 SV=1
TRINITY_DN10086_c0_g1_i1	960	receptor-like serine/threonine-protein kinase SD1-8 [Asparagus officinalis]	*	*	*	*	*	sp|O81905|SD18_ARATH	Receptor-like serine/threonine-protein kinase SD1-8 OS=Arabidopsis thaliana OX=3702 GN=SD18 PE=1 SV=1
TRINITY_DN10087_c0_g1_i1	275	leucine zipper putative tumor suppressor 2-like [Phoenix dactylifera]	*	*	*	*	*	*	*
TRINITY_DN10088_c0_g1_i1	541	*	*	*	*	*	*	*	*
TRINITY_DN10088_c0_g2_i1	1211	PREDICTED: non-specific lipid-transfer protein-like protein At2g13820 isoform X2 [Musa acuminata subsp. malaccensis]	*	*	*	*	*	sp|Q9ZVC7|XYP11_ARATH	Xylogen-like protein 11 OS=Arabidopsis thaliana OX=3702 GN=XYP11 PE=2 SV=2
TRINITY_DN10088_c0_g3_i1	779	PREDICTED: non-specific lipid-transfer protein-like protein At2g13820 isoform X2 [Musa acuminata subsp. malaccensis]	*	*	*	*	*	sp|Q9LZH5|LTPG2_ARATH	Non-specific lipid transfer protein GPI-anchored 2 OS=Arabidopsis thaliana OX=3702 GN=LTPG2 PE=2 SV=1
TRINITY_DN10089_c0_g1_i2	2450	uncharacterized protein LOC109850310 isoform X1 [Asparagus officinalis]	*	*	*	*	*	sp|Q7YR40|MDC1_PANTR	Mediator of DNA damage checkpoint protein 1 OS=Pan troglodytes OX=9598 GN=MDC1 PE=3 SV=1
TRINITY_DN10089_c1_g1_i1	214	*	*	*	*	*	*	*	*
TRINITY_DN1008_c0_g1_i1	2802	glutamine--fructose-6-phosphate aminotransferase [isomerizing] 2 [Asparagus officinalis]	GO:0097367(carbohydrate derivative binding);GO:0004360(glutamine-fructose-6-phosphate transaminase );GO:0006002(fructose 6-phosphate metabolic process);GO:0006487(protein N-linked glycosylation);GO:0006047(UDP-N-acetylglucosamine metabolic process)	K00820	glmS, GFPT	http://www.genome.jp/dbget-bin/www_bget?ko:K00820	ko00250(Alanine, aspartate and glutamate metabolism);ko00520(Amino sugar and nucleotide sugar metabolism)	sp|O94808|GFPT2_HUMAN	Glutamine--fructose-6-phosphate aminotransferase [isomerizing] 2 OS=Homo sapiens OX=9606 GN=GFPT2 PE=1 SV=3
TRINITY_DN10090_c0_g1_i1	653	histone H2A [Spinacia oleracea]	GO:0003677(DNA binding);GO:0046982(protein heterodimerization activity);GO:0000786(nucleosome);GO:0005634(nucleus)	K11251	H2A	http://www.genome.jp/dbget-bin/www_bget?ko:K11251	*	sp|Q2HU65|H2A2_MEDTR	Probable histone H2A.2 OS=Medicago truncatula OX=3880 GN=MtrDRAFT_AC149210g4v1 PE=3 SV=1
TRINITY_DN10091_c0_g1_i1	296	formate-tetrahydrofolate ligase-like protein, partial [Trifolium pratense]	GO:0005524(ATP binding);GO:0004329(formate-tetrahydrofolate ligase activity);GO:0004477(methenyltetrahydrofolate cyclohydrolase activity);GO:0004488(methylenetetrahydrofolate dehydrogenase );GO:0009257(10-formyltetrahydrofolate biosynthetic process);GO:0009113(purine nucleobase biosynthetic process);GO:0005737(cytoplasm)	K01938	fhs	http://www.genome.jp/dbget-bin/www_bget?ko:K01938	ko00670(One carbon pool by folate)	sp|Q9SPK5|FTHS_ARATH	Formate--tetrahydrofolate ligase OS=Arabidopsis thaliana OX=3702 GN=THFS PE=2 SV=1
TRINITY_DN10092_c0_g1_i3	1098	ATP-dependent DNA helicase PIF1-like [Papaver somniferum]	*	K15255	PIF1	http://www.genome.jp/dbget-bin/www_bget?ko:K15255	*	sp|A5WFR0|PIF1_PSYWF	ATP-dependent DNA helicase pif1 OS=Psychrobacter sp. (strain PRwf-1) OX=349106 GN=pif1 PE=3 SV=1
TRINITY_DN10093_c0_g1_i1	484	chaperone protein dnaJ 49-like [Asparagus officinalis]	*	K09518	DNAJB12	http://www.genome.jp/dbget-bin/www_bget?ko:K09518	ko04141(Protein processing in endoplasmic reticulum)	sp|Q9FH28|DNJ49_ARATH	Chaperone protein dnaJ 49 OS=Arabidopsis thaliana OX=3702 GN=ATJ49 PE=2 SV=2
TRINITY_DN10093_c0_g2_i1	642	chaperone protein dnaJ 49-like [Asparagus officinalis]	*	K09518	DNAJB12	http://www.genome.jp/dbget-bin/www_bget?ko:K09518	ko04141(Protein processing in endoplasmic reticulum)	sp|Q9FH28|DNJ49_ARATH	Chaperone protein dnaJ 49 OS=Arabidopsis thaliana OX=3702 GN=ATJ49 PE=2 SV=2
TRINITY_DN10094_c0_g1_i1	323	*	*	*	*	*	*	*	*
TRINITY_DN10095_c0_g1_i2	1232	uncharacterized protein LOC107428962 isoform X1 [Ziziphus jujuba]	*	*	*	*	*	*	*
TRINITY_DN10096_c0_g1_i3	3091	plastid division protein CDP1, chloroplastic [Asparagus officinalis]	GO:0010020(chloroplast fission);GO:0031357(integral component of chloroplast inner membrane)	*	*	*	*	sp|Q8VY16|CDP1_ARATH	Plastid division protein CDP1, chloroplastic OS=Arabidopsis thaliana OX=3702 GN=CDP1 PE=1 SV=2
TRINITY_DN10097_c0_g1_i1	326	UV-B-induced protein At3g17800, chloroplastic-like [Asparagus officinalis]	*	*	*	*	*	sp|Q9LVJ0|UVB31_ARATH	UV-B-induced protein At3g17800, chloroplastic OS=Arabidopsis thaliana OX=3702 GN=At3g17800 PE=2 SV=1
TRINITY_DN10098_c0_g1_i1	1891	LOW QUALITY PROTEIN: NAD(P)H-quinone oxidoreductase subunit M, chloroplastic [Asparagus officinalis]	GO:0016655(oxidoreductase activity, acting on NAD)	*	*	*	*	sp|A7NVJ4|NDHM_VITVI	NAD(P)H-quinone oxidoreductase subunit M, chloroplastic OS=Vitis vinifera OX=29760 GN=ndhM PE=2 SV=1
TRINITY_DN10099_c0_g1_i1	793	uncharacterized protein LOC109844735 [Asparagus officinalis]	*	*	*	*	*	*	*
TRINITY_DN1009_c0_g1_i1	1417	heavy metal-associated isoprenylated plant protein 35-like [Asparagus officinalis]	GO:0046872(metal ion binding);GO:0030001(metal ion transport)	*	*	*	*	sp|Q84J88|HIP36_ARATH	Heavy metal-associated isoprenylated plant protein 36 OS=Arabidopsis thaliana OX=3702 GN=HIPP36 PE=2 SV=1
TRINITY_DN1009_c1_g1_i1	1439	beta-glucuronosyltransferase GlcAT14A-like [Phoenix dactylifera]	GO:0008375(acetylglucosaminyltransferase activity);GO:0016020(membrane)	*	*	*	*	sp|Q9FLD7|GT14A_ARATH	Beta-glucuronosyltransferase GlcAT14A OS=Arabidopsis thaliana OX=3702 GN=GLCAT14A PE=2 SV=1
TRINITY_DN1009_c2_g1_i1	241	*	*	*	*	*	*	*	*
TRINITY_DN100_c0_g1_i2	3915	squamosa promoter-binding-like protein 15 isoform X2 [Asparagus officinalis]	GO:0003677(DNA binding);GO:0046872(metal ion binding);GO:0005634(nucleus)	*	*	*	*	sp|A2YX04|SPL15_ORYSI	Squamosa promoter-binding-like protein 15 OS=Oryza sativa subsp. indica OX=39946 GN=SPL15 PE=2 SV=1
TRINITY_DN100_c1_g1_i3	753	signal recognition particle 14 kDa protein isoform X2 [Asparagus officinalis]	GO:0008312(7S RNA binding);GO:0030942(endoplasmic reticulum signal peptide binding);GO:0006614(SRP-dependent cotranslational protein targeting to membrane);GO:0005786(signal recognition particle, endoplasmic reticulum targeting);GO:0045047(protein targeting to ER)	K03104	SRP14	http://www.genome.jp/dbget-bin/www_bget?ko:K03104	ko03060(Protein export)	sp|O04433|SRP14_ORYSJ	Signal recognition particle 14 kDa protein OS=Oryza sativa subsp. japonica OX=39947 GN=SRP14 PE=2 SV=1
TRINITY_DN100_c2_g1_i1	448	GSH-induced LITAF domain protein [Solanum lycopersicum]	*	K19363	LITAF	http://www.genome.jp/dbget-bin/www_bget?ko:K19363	*	sp|Q94CD4|GILP_ARATH	GSH-induced LITAF domain protein OS=Arabidopsis thaliana OX=3702 GN=GILP PE=1 SV=1
TRINITY_DN10100_c0_g1_i1	1137	protein CHAPERONE-LIKE PROTEIN OF POR1, chloroplastic [Asparagus officinalis]	GO:0016021(integral component of membrane);GO:0031969(chloroplast membrane)	*	*	*	*	sp|Q9FN50|CPP1_ARATH	Protein CHAPERONE-LIKE PROTEIN OF POR1, chloroplastic OS=Arabidopsis thaliana OX=3702 GN=CPP1 PE=1 SV=1
TRINITY_DN10100_c0_g2_i1	284	protein CHAPERONE-LIKE PROTEIN OF POR1, chloroplastic [Asparagus officinalis]	*	*	*	*	*	*	*
TRINITY_DN10100_c1_g1_i2	713	hypothetical protein C4D60_Mb08t09180 [Musa balbisiana]	GO:0016021(integral component of membrane)	*	*	*	*	*	*
TRINITY_DN10100_c2_g1_i1	1650	7-deoxyloganetin glucosyltransferase-like [Asparagus officinalis]	GO:0080043(quercetin 3-O-glucosyltransferase activity);GO:0080044(quercetin 7-O-glucosyltransferase activity);GO:0008194(UDP-glycosyltransferase activity);GO:0043231(intracellular membrane-bounded organelle)	*	*	*	*	sp|F8WKW1|UGT2_GARJA	7-deoxyloganetin glucosyltransferase OS=Gardenia jasminoides OX=114476 GN=UGT85A24 PE=1 SV=1
TRINITY_DN10100_c3_g1_i1	204	*	*	*	*	*	*	*	*
TRINITY_DN10100_c3_g2_i1	209	*	*	*	*	*	*	*	*
TRINITY_DN10101_c0_g1_i3	1501	probable protein phosphatase 2C 23 [Asparagus officinalis]	GO:0004724(magnesium-dependent protein serine/threonine phosphatase activity);GO:0004722(protein serine/threonine phosphatase activity)	*	*	*	*	sp|Q9LQN6|P2C04_ARATH	Probable protein phosphatase 2C 4 OS=Arabidopsis thaliana OX=3702 GN=PLL5 PE=2 SV=1
TRINITY_DN10102_c0_g1_i2	1608	peptidyl-prolyl cis-trans isomerase CYP40-like isoform X1 [Asparagus officinalis]	GO:0016018(cyclosporin A binding);GO:0003755(peptidyl-prolyl cis-trans isomerase activity);GO:0051082(unfolded protein binding);GO:0042026(protein refolding)	K05864	PPID, CYPD	http://www.genome.jp/dbget-bin/www_bget?ko:K05864	*	sp|Q9C566|CYP40_ARATH	Peptidyl-prolyl cis-trans isomerase CYP40 OS=Arabidopsis thaliana OX=3702 GN=CYP40 PE=2 SV=1
TRINITY_DN10102_c1_g1_i1	286	*	*	*	*	*	*	*	*
TRINITY_DN10103_c0_g1_i6	917	*	*	*	*	*	*	*	*
TRINITY_DN10103_c0_g2_i2	791	guanine nucleotide-binding protein subunit gamma 2 isoform X2 [Dendrobium catenatum]	GO:0007186(G protein-coupled receptor signaling pathway)	*	*	*	*	sp|A2X0N9|GG2_ORYSI	Guanine nucleotide-binding protein subunit gamma 2 OS=Oryza sativa subsp. indica OX=39946 GN=RGG2 PE=2 SV=1
TRINITY_DN10103_c1_g1_i1	3924	peroxisome biogenesis protein 1 isoform X1 [Asparagus officinalis]	GO:0005524(ATP binding);GO:0016887(ATPase activity);GO:0007031(peroxisome organization);GO:0016558(protein import into peroxisome matrix);GO:0005829(cytosol);GO:0005778(peroxisomal membrane)	K13338	PEX1	http://www.genome.jp/dbget-bin/www_bget?ko:K13338	ko04146(Peroxisome)	sp|Q9FNP1|PEX1_ARATH	Peroxisome biogenesis protein 1 OS=Arabidopsis thaliana OX=3702 GN=PEX1 PE=1 SV=2
TRINITY_DN10104_c0_g1_i1	961	GTP-binding protein At2g22870 [Elaeis guineensis]	GO:0005525(GTP binding)	K03978	engB	http://www.genome.jp/dbget-bin/www_bget?ko:K03978	*	sp|O81004|Y2287_ARATH	GTP-binding protein At2g22870 OS=Arabidopsis thaliana OX=3702 GN=EMB2001 PE=2 SV=2
TRINITY_DN10105_c0_g1_i1	560	7-deoxyloganetin glucosyltransferase-like [Asparagus officinalis]	GO:0016758(transferase activity, transferring hexosyl groups);GO:0008194(UDP-glycosyltransferase activity);GO:0043231(intracellular membrane-bounded organelle)	*	*	*	*	sp|Q9SK82|U85A1_ARATH	UDP-glycosyltransferase 85A1 OS=Arabidopsis thaliana OX=3702 GN=UGT85A1 PE=2 SV=1
TRINITY_DN10106_c0_g1_i2	3028	uncharacterized protein A4U43_C01F13930 [Asparagus officinalis]	*	*	*	*	*	*	*
TRINITY_DN10106_c0_g2_i1	671	uncharacterized protein A4U43_C01F13930 [Asparagus officinalis]	*	*	*	*	*	*	*
TRINITY_DN10106_c1_g1_i1	317	uncharacterized protein LOC105048086 [Elaeis guineensis]	*	*	*	*	*	*	*
TRINITY_DN10107_c0_g1_i4	968	uncharacterized protein LOC109850599 [Asparagus officinalis]	*	*	*	*	*	*	*
TRINITY_DN10108_c0_g1_i2	1981	tRNA (adenine(58)-N(1))-methyltransferase non-catalytic subunit trm6 [Asparagus officinalis]	GO:0008168(methyltransferase activity);GO:0030488(tRNA methylation);GO:0005634(nucleus);GO:0031515(tRNA )	K03256	TRM6, GCD10	http://www.genome.jp/dbget-bin/www_bget?ko:K03256	*	sp|Q54UB1|TRM6_DICDI	tRNA (adenine(58)-N(1))-methyltransferase non-catalytic subunit trm6 OS=Dictyostelium discoideum OX=44689 GN=trmt6 PE=3 SV=1
TRINITY_DN10109_c0_g1_i2	1519	GPI mannosyltransferase 2 isoform X1 [Asparagus officinalis]	GO:0004584;GO:0000030(mannosyltransferase activity);GO:0006506(GPI anchor biosynthetic process);GO:0005789(endoplasmic reticulum membrane);GO:0016021(integral component of membrane);GO:0031501(mannosyltransferase complex)	K07542	PIGV	http://www.genome.jp/dbget-bin/www_bget?ko:K07542	ko00563(Glycosylphosphatidylinositol (GPI)-anchor biosynthesis)	sp|Q9NUD9|PIGV_HUMAN	GPI mannosyltransferase 2 OS=Homo sapiens OX=9606 GN=PIGV PE=1 SV=1
TRINITY_DN1010_c0_g1_i3	1332	probable glutathione peroxidase 2 [Asparagus officinalis]	GO:0004602(glutathione peroxidase activity);GO:0004601(peroxidase activity);GO:0006979(response to oxidative stress);GO:0005829(cytosol)	K00432	gpx	http://www.genome.jp/dbget-bin/www_bget?ko:K00432	ko00590(Arachidonic acid metabolism);ko00480(Glutathione metabolism)	sp|O04922|GPX2_ARATH	Probable glutathione peroxidase 2 OS=Arabidopsis thaliana OX=3702 GN=GPX2 PE=1 SV=1
TRINITY_DN10110_c0_g1_i1	1239	uncharacterized protein A4U43_C07F37030 [Asparagus officinalis]	GO:0016308(1-phosphatidylinositol-4-phosphate 5-kinase activity);GO:0005524(ATP binding)	K00889	PIP5K	http://www.genome.jp/dbget-bin/www_bget?ko:K00889	ko04144(Endocytosis);ko04070(Phosphatidylinositol signaling system);ko00562(Inositol phosphate metabolism)	sp|Q56YP2|PI5K1_ARATH	Phosphatidylinositol 4-phosphate 5-kinase 1 OS=Arabidopsis thaliana OX=3702 GN=PIP5K1 PE=1 SV=1
TRINITY_DN10111_c0_g1_i1	633	uncharacterized protein A4U43_C04F30900 [Asparagus officinalis]	*	*	*	*	*	*	*
TRINITY_DN10112_c0_g1_i1	730	E3 ubiquitin-protein ligase KEG [Apostasia shenzhenica]	*	K16279	KEG	http://www.genome.jp/dbget-bin/www_bget?ko:K16279	*	sp|Q9FY48|KEG_ARATH	E3 ubiquitin-protein ligase KEG OS=Arabidopsis thaliana OX=3702 GN=KEG PE=1 SV=2
TRINITY_DN10113_c0_g1_i1	794	lysophospholipid acyltransferase LPEAT2 [Phalaenopsis equestris]	GO:0016746(transferase activity, transferring acyl groups);GO:0016021(integral component of membrane);GO:0005509(calcium ion binding)	K13510	LPCAT1_2	http://www.genome.jp/dbget-bin/www_bget?ko:K13510	ko00565(Ether lipid metabolism);ko00564(Glycerophospholipid metabolism)	sp|Q8S8S2|LPCT2_ARATH	Lysophospholipid acyltransferase LPEAT2 OS=Arabidopsis thaliana OX=3702 GN=LPEAT2 PE=1 SV=1
TRINITY_DN10113_c0_g2_i1	341	*	*	*	*	*	*	*	*
TRINITY_DN10113_c1_g1_i1	1061	*	*	*	*	*	*	*	*
TRINITY_DN10114_c0_g1_i1	802	uncharacterized protein A4U43_C05F28610 [Asparagus officinalis]	*	*	*	*	*	sp|Q9LUC5|C7A15_ARATH	Cytochrome P450 72A15 OS=Arabidopsis thaliana OX=3702 GN=CYP72A15 PE=2 SV=1
TRINITY_DN10115_c0_g1_i1	466	SHUGOSHIN 2-like [Asparagus officinalis]	GO:0045132(meiotic chromosome segregation);GO:0000775(chromosome, centromeric region);GO:0005634(nucleus)	*	*	*	*	sp|E3VXF2|SGO1_ORYSJ	Shugoshin-1 OS=Oryza sativa subsp. japonica OX=39947 GN=SGO1 PE=2 SV=1
TRINITY_DN10115_c0_g2_i1	1843	SHUGOSHIN 2-like [Asparagus officinalis]	*	*	*	*	*	sp|E3VXF2|SGO1_ORYSJ	Shugoshin-1 OS=Oryza sativa subsp. japonica OX=39947 GN=SGO1 PE=2 SV=1
TRINITY_DN10116_c0_g1_i1	510	*	*	*	*	*	*	*	*
TRINITY_DN10116_c1_g1_i1	254	*	*	*	*	*	*	*	*
TRINITY_DN10116_c2_g1_i1	436	hypothetical protein C4D60_Mb10t09210 [Musa balbisiana]	*	K03234	EEF2	http://www.genome.jp/dbget-bin/www_bget?ko:K03234	*	sp|O23755|EF2_BETVU	Elongation factor 2 OS=Beta vulgaris OX=161934 PE=2 SV=1
TRINITY_DN10116_c3_g1_i1	240	*	*	*	*	*	*	*	*
TRINITY_DN10117_c0_g1_i1	391	*	*	*	*	*	*	*	*
TRINITY_DN10118_c0_g1_i2	1165	uncharacterized protein A4U43_C08F12280 [Asparagus officinalis]	GO:0004020(adenylylsulfate kinase activity);GO:0005524(ATP binding);GO:0070814(hydrogen sulfide biosynthetic process);GO:0000103(sulfate assimilation)	K00860	cysC	http://www.genome.jp/dbget-bin/www_bget?ko:K00860	ko00920(Sulfur metabolism);ko00230(Purine metabolism)	sp|Q9SRW7|APK3_ARATH	Adenylyl-sulfate kinase 3 OS=Arabidopsis thaliana OX=3702 GN=APK3 PE=1 SV=1
TRINITY_DN10118_c0_g2_i1	269	*	*	*	*	*	*	*	*
TRINITY_DN10119_c0_g1_i1	310	*	*	*	*	*	*	*	*
TRINITY_DN1011_c0_g1_i1	1911	PTI1-like tyrosine-protein kinase 3 [Asparagus officinalis]	GO:0005524(ATP binding);GO:0004713(protein tyrosine kinase activity);GO:0004675(transmembrane receptor protein serine/threonine kinase activity);GO:0006468(protein phosphorylation);GO:0005886(plasma membrane)	K13436	PTI1	http://www.genome.jp/dbget-bin/www_bget?ko:K13436	ko04626(Plant-pathogen interaction)	sp|B9DFG5|PTI13_ARATH	PTI1-like tyrosine-protein kinase 3 OS=Arabidopsis thaliana OX=3702 GN=PTI13 PE=1 SV=1
TRINITY_DN1011_c1_g1_i2	332	*	*	*	*	*	*	*	*
TRINITY_DN10120_c0_g1_i1	755	actin-depolymerizing factor 5 [Elaeis guineensis]	GO:0003779(actin binding);GO:0030042(actin filament depolymerization);GO:0015629(actin cytoskeleton)	K05765	CFL	http://www.genome.jp/dbget-bin/www_bget?ko:K05765	*	sp|Q10P87|ADF5_ORYSJ	Actin-depolymerizing factor 5 OS=Oryza sativa subsp. japonica OX=39947 GN=ADF5 PE=2 SV=1
TRINITY_DN10121_c0_g1_i2	311	uncharacterized protein D5086_0000042310 [Populus alba]	*	*	*	*	*	sp|Q7ZZ25|ATD1A_DANRE	ATPase family AAA domain-containing protein 1-A OS=Danio rerio OX=7955 GN=atad1a PE=2 SV=2
TRINITY_DN10122_c0_g1_i1	418	Ubiquitin-conjugating enzyme E2 28 [Apostasia shenzhenica]	GO:0005524(ATP binding);GO:0061631(ubiquitin conjugating enzyme activity);GO:0006511(ubiquitin-dependent protein catabolic process);GO:0016740(transferase activity)	K06689	UBE2D, UBC4, UBC5	http://www.genome.jp/dbget-bin/www_bget?ko:K06689	ko04141(Protein processing in endoplasmic reticulum);ko04120(Ubiquitin mediated proteolysis)	sp|P35134|UBC11_ARATH	Ubiquitin-conjugating enzyme E2 11 OS=Arabidopsis thaliana OX=3702 GN=UBC11 PE=1 SV=2
TRINITY_DN10122_c1_g1_i2	1113	ubiquitin-conjugating enzyme E2 28-like [Asparagus officinalis]	GO:0005524(ATP binding);GO:0061631(ubiquitin conjugating enzyme activity);GO:0006511(ubiquitin-dependent protein catabolic process);GO:0016740(transferase activity)	*	*	*	*	sp|Q94F47|UBC28_ARATH	Ubiquitin-conjugating enzyme E2 28 OS=Arabidopsis thaliana OX=3702 GN=UBC28 PE=1 SV=1
TRINITY_DN10123_c0_g1_i1	331	AT-rich interactive domain-containing protein 4 [Asparagus officinalis]	*	*	*	*	*	sp|Q6NQ79|ARID4_ARATH	AT-rich interactive domain-containing protein 4 OS=Arabidopsis thaliana OX=3702 GN=ARID4 PE=2 SV=1
TRINITY_DN10124_c0_g1_i2	1130	LOW QUALITY PROTEIN: G-type lectin S-receptor-like serine/threonine-protein kinase SD2-5 [Asparagus officinalis]	*	*	*	*	*	sp|Q8RWZ5|SD25_ARATH	G-type lectin S-receptor-like serine/threonine-protein kinase SD2-5 OS=Arabidopsis thaliana OX=3702 GN=SD25 PE=1 SV=1
TRINITY_DN10125_c0_g1_i1	323	uncharacterized protein At1g03900 [Asparagus officinalis]	GO:0006897(endocytosis);GO:0016020(membrane)	K20069	NECAP1_2	http://www.genome.jp/dbget-bin/www_bget?ko:K20069	*	*	*
TRINITY_DN10126_c0_g1_i1	419	*	*	*	*	*	*	*	*
TRINITY_DN10127_c0_g1_i2	997	peptide methionine sulfoxide reductase A5 [Asparagus officinalis]	GO:0036456(L-methionine-);GO:0008113(peptide-methionine );GO:0034599(cellular response to oxidative stress);GO:0005737(cytoplasm)	K07304	msrA	http://www.genome.jp/dbget-bin/www_bget?ko:K07304	*	sp|Q9SL43|MSRA5_ARATH	Peptide methionine sulfoxide reductase A5 OS=Arabidopsis thaliana OX=3702 GN=MSRA5 PE=2 SV=1
TRINITY_DN10128_c0_g1_i2	928	*	*	*	*	*	*	*	*
TRINITY_DN10129_c0_g1_i11	937	*	*	*	*	*	*	*	*
TRINITY_DN10129_c0_g2_i1	231	*	*	*	*	*	*	*	*
TRINITY_DN10129_c1_g1_i1	291	*	*	*	*	*	*	*	*
TRINITY_DN10129_c2_g1_i1	303	*	*	*	*	*	*	*	*
TRINITY_DN1012_c0_g1_i2	2101	uncharacterized protein A4U43_C09F11880 [Asparagus officinalis]	GO:0003729(mRNA binding);GO:0005829(cytosol);GO:1990904(ribonucleoprotein complex);GO:0003723(RNA binding)	K17265	G3BP1	http://www.genome.jp/dbget-bin/www_bget?ko:K17265	*	sp|Q9FME2|NTF2_ARATH	Nuclear transport factor 2 OS=Arabidopsis thaliana OX=3702 GN=NTF2 PE=1 SV=1
TRINITY_DN1012_c1_g1_i1	269	*	*	*	*	*	*	*	*
TRINITY_DN10130_c0_g1_i1	1405	uncharacterized protein A4U43_C06F19480 [Asparagus officinalis]	GO:0000462(maturation of SSU-rRNA from tricistronic rRNA transcript );GO:0005730(nucleolus);GO:0030688(preribosome, small subunit precursor);GO:0006364(rRNA processing)	*	*	*	*	sp|A8N5J5|EFG1P_COPC7	rRNA-processing protein EFG1 OS=Coprinopsis cinerea (strain Okayama-7 / 130 / ATCC MYA-4618 / FGSC 9003) OX=240176 GN=EFG1 PE=3 SV=1
TRINITY_DN10130_c1_g1_i1	363	*	*	*	*	*	*	*	*
TRINITY_DN10131_c0_g1_i3	1792	uncharacterized protein LOC109822474 isoform X1 [Asparagus officinalis]	GO:0003824(catalytic activity);GO:0009507(chloroplast)	*	*	*	*	sp|P22643|DHLA_XANAU	Haloalkane dehalogenase OS=Xanthobacter autotrophicus OX=280 GN=dhlA PE=1 SV=2
TRINITY_DN10131_c0_g2_i1	976	uncharacterized protein LOC105033569 [Elaeis guineensis]	GO:0003824(catalytic activity);GO:0009507(chloroplast);GO:0009941(chloroplast envelope);GO:0009570(chloroplast stroma)	*	*	*	*	*	*
TRINITY_DN10131_c1_g1_i1	298	unnamed protein product [Coffea canephora]	GO:0003824(catalytic activity)	*	*	*	*	*	*
TRINITY_DN10132_c0_g1_i1	868	23 kDa jasmonate-induced protein-like [Asparagus officinalis]	*	*	*	*	*	sp|P32024|JI23_HORVU	23 kDa jasmonate-induced protein OS=Hordeum vulgare OX=4513 PE=2 SV=1
TRINITY_DN10133_c0_g1_i1	753	hypothetical protein BHE74_00040220 [Ensete ventricosum]	*	*	*	*	*	sp|Q9SCP6|U73D1_ARATH	UDP-glycosyltransferase 73D1 OS=Arabidopsis thaliana OX=3702 GN=UGT73D1 PE=3 SV=1
TRINITY_DN10134_c0_g1_i1	3044	uncharacterized protein A4U43_C05F25290 [Asparagus officinalis]	GO:0015276(ligand-gated ion channel activity);GO:0038023(signaling receptor activity);GO:0016021(integral component of membrane);GO:0005886(plasma membrane)	K05387	GRIP	http://www.genome.jp/dbget-bin/www_bget?ko:K05387	*	sp|Q8LGN0|GLR27_ARATH	Glutamate receptor 2.7 OS=Arabidopsis thaliana OX=3702 GN=GLR2.7 PE=2 SV=3
TRINITY_DN10135_c0_g1_i2	1378	ATP-dependent Clp protease proteolytic subunit-related protein 4, chloroplastic [Asparagus officinalis]	GO:0004252(serine-type endopeptidase activity)	K01358	clpP, CLPP	http://www.genome.jp/dbget-bin/www_bget?ko:K01358	*	sp|Q8LB10|CLPR4_ARATH	ATP-dependent Clp protease proteolytic subunit-related protein 4, chloroplastic OS=Arabidopsis thaliana OX=3702 GN=CLPR4 PE=1 SV=1
TRINITY_DN10136_c0_g1_i2	941	uncharacterized protein LOC109823552 [Asparagus officinalis]	GO:0003735(structural constituent of ribosome);GO:0006412(translation);GO:0005762(mitochondrial large ribosomal subunit);GO:0005840(ribosome)	K02914	RP-L34, MRPL34, rpmH	http://www.genome.jp/dbget-bin/www_bget?ko:K02914	ko03010(Ribosome)	sp|B7IE38|RL34_THEAB	50S ribosomal protein L34 OS=Thermosipho africanus (strain TCF52B) OX=484019 GN=rpmH PE=3 SV=1
TRINITY_DN10137_c0_g1_i1	2516	putative disease resistance protein RGA1 [Elaeis guineensis]	*	*	*	*	*	sp|Q9LRR5|DRL21_ARATH	Putative disease resistance protein At3g14460 OS=Arabidopsis thaliana OX=3702 GN=At3g14460 PE=3 SV=1
TRINITY_DN10138_c0_g1_i1	644	NADH dehydrogenase subunit 4 [Oryza minuta]	GO:0008137(NADH dehydrogenase );GO:0042773(ATP synthesis coupled electron transport);GO:0016021(integral component of membrane);GO:0005739(mitochondrion)	K03881	ND4	http://www.genome.jp/dbget-bin/www_bget?ko:K03881	ko00190(Oxidative phosphorylation)	sp|Q04050|NU4M_BRACM	NADH-ubiquinone oxidoreductase chain 4 OS=Brassica campestris OX=3711 GN=ND4 PE=3 SV=1
TRINITY_DN10138_c0_g2_i1	237	NADH dehydrogenase subunit 4 [Nicotiana tabacum]	GO:0008137(NADH dehydrogenase );GO:0042773(ATP synthesis coupled electron transport);GO:0016021(integral component of membrane);GO:0031966(mitochondrial membrane);GO:0070469(respiratory chain)	K03881	ND4	http://www.genome.jp/dbget-bin/www_bget?ko:K03881	ko00190(Oxidative phosphorylation)	sp|P93313|NU4M_ARATH	NADH-ubiquinone oxidoreductase chain 4 OS=Arabidopsis thaliana OX=3702 GN=ND4 PE=2 SV=2
TRINITY_DN10139_c0_g1_i5	1954	glucan endo-1,3-beta-glucosidase 1 [Elaeis guineensis]	GO:0004553(hydrolase activity, hydrolyzing O-glycosyl compounds);GO:0005975(carbohydrate metabolic process);GO:0046658(anchored component of plasma membrane);GO:0016021(integral component of membrane)	K19891	GN1_2_3	http://www.genome.jp/dbget-bin/www_bget?ko:K19891	ko00500(Starch and sucrose metabolism)	sp|O65399|E131_ARATH	Glucan endo-1,3-beta-glucosidase 1 OS=Arabidopsis thaliana OX=3702 GN=At1g11820 PE=2 SV=3
TRINITY_DN10139_c1_g1_i1	259	LOW QUALITY PROTEIN: glucan endo-1,3-beta-glucosidase 1-like [Phoenix dactylifera]	GO:0004553(hydrolase activity, hydrolyzing O-glycosyl compounds);GO:0005975(carbohydrate metabolic process);GO:0046658(anchored component of plasma membrane);GO:0016021(integral component of membrane)	K19891	GN1_2_3	http://www.genome.jp/dbget-bin/www_bget?ko:K19891	ko00500(Starch and sucrose metabolism)	sp|O65399|E131_ARATH	Glucan endo-1,3-beta-glucosidase 1 OS=Arabidopsis thaliana OX=3702 GN=At1g11820 PE=2 SV=3
TRINITY_DN1013_c0_g1_i1	747	mitochondrial import inner membrane translocase subunit TIM10-like [Asparagus officinalis]	GO:0046872(metal ion binding);GO:0015031(protein transport);GO:0005739(mitochondrion)	*	*	*	*	sp|Q9ZW33|TIM10_ARATH	Mitochondrial import inner membrane translocase subunit TIM10 OS=Arabidopsis thaliana OX=3702 GN=TIM10 PE=1 SV=1
TRINITY_DN1013_c0_g2_i1	600	mitochondrial import inner membrane translocase subunit TIM10-like [Asparagus officinalis]	GO:0046872(metal ion binding);GO:0015031(protein transport);GO:0005739(mitochondrion)	*	*	*	*	sp|Q9ZW33|TIM10_ARATH	Mitochondrial import inner membrane translocase subunit TIM10 OS=Arabidopsis thaliana OX=3702 GN=TIM10 PE=1 SV=1
TRINITY_DN10140_c0_g1_i2	994	nudix hydrolase 15, mitochondrial-like isoform X1 [Asparagus officinalis]	GO:0003986(acetyl-CoA hydrolase activity);GO:0015938(coenzyme A catabolic process)	*	*	*	*	sp|Q8GYB1|NUD15_ARATH	Nudix hydrolase 15, mitochondrial OS=Arabidopsis thaliana OX=3702 GN=NUDT15 PE=1 SV=2
TRINITY_DN10140_c1_g1_i1	560	nudix hydrolase 15, mitochondrial-like isoform X1 [Asparagus officinalis]	GO:0003986(acetyl-CoA hydrolase activity);GO:0015938(coenzyme A catabolic process)	*	*	*	*	sp|Q8GYB1|NUD15_ARATH	Nudix hydrolase 15, mitochondrial OS=Arabidopsis thaliana OX=3702 GN=NUDT15 PE=1 SV=2
TRINITY_DN10141_c0_g1_i1	339	ribosome biogenesis protein BRX1 homolog 1-like isoform X1 [Phoenix dactylifera]	GO:0000027(ribosomal large subunit assembly);GO:0005730(nucleolus)	K14820	BRX1, BRIX1	http://www.genome.jp/dbget-bin/www_bget?ko:K14820	*	sp|Q9C928|BRX12_ARATH	Ribosome biogenesis protein BRX1 homolog 2 OS=Arabidopsis thaliana OX=3702 GN=BRIX1-2 PE=2 SV=1
TRINITY_DN10142_c0_g1_i1	214	ammonium transporter 3 member 1-like protein [Cinnamomum micranthum f. kanehirae]	*	K03320	amt, AMT, MEP	http://www.genome.jp/dbget-bin/www_bget?ko:K03320	*	sp|Q851M9|AMT32_ORYSJ	Ammonium transporter 3 member 2 OS=Oryza sativa subsp. japonica OX=39947 GN=AMT3-2 PE=2 SV=1
TRINITY_DN10142_c0_g2_i1	1662	hypothetical protein C4D60_Mb05t27700 [Musa balbisiana]	GO:0008519(ammonium transmembrane transporter activity);GO:0019740(nitrogen utilization);GO:0005887(integral component of plasma membrane)	K03320	amt, AMT, MEP	http://www.genome.jp/dbget-bin/www_bget?ko:K03320	*	sp|Q84KJ6|AMT31_ORYSJ	Ammonium transporter 3 member 1 OS=Oryza sativa subsp. japonica OX=39947 GN=AMT3-1 PE=2 SV=1
TRINITY_DN10142_c1_g1_i1	214	*	*	*	*	*	*	*	*
TRINITY_DN10143_c0_g1_i1	1273	uncharacterized protein A4U43_C05F30680 [Asparagus officinalis]	GO:0016021(integral component of membrane)	*	*	*	*	*	*
TRINITY_DN10144_c0_g1_i1	717	probable calcium-binding protein CML27 [Elaeis guineensis]	GO:0005509(calcium ion binding)	K13448	CML	http://www.genome.jp/dbget-bin/www_bget?ko:K13448	ko04626(Plant-pathogen interaction)	sp|Q10LX4|CML27_ORYSJ	Probable calcium-binding protein CML27 OS=Oryza sativa subsp. japonica OX=39947 GN=CML27 PE=2 SV=1
TRINITY_DN10144_c0_g2_i1	820	molybdenum cofactor sulfurase isoform X2 [Asparagus officinalis]	GO:0016829(lyase activity);GO:0008265(Mo-molybdopterin cofactor sulfurase activity);GO:0102867(molybdenum cofactor sulfurtransferase activity);GO:0030151(molybdenum ion binding);GO:0030170(pyridoxal phosphate binding);GO:0006777(Mo-molybdopterin cofactor biosynthetic process)	K15631	ABA3	http://www.genome.jp/dbget-bin/www_bget?ko:K15631	ko00790(Folate biosynthesis)	sp|Q655R6|MOCOS_ORYSJ	Molybdenum cofactor sulfurase OS=Oryza sativa subsp. japonica OX=39947 GN=MCSU3 PE=2 SV=2
TRINITY_DN10145_c0_g1_i2	3364	valine--tRNA ligase, chloroplastic/mitochondrial 2 isoform X3 [Asparagus officinalis]	*	K01873	VARS, valS	http://www.genome.jp/dbget-bin/www_bget?ko:K01873	ko00970(Aminoacyl-tRNA biosynthesis)	sp|F4KE63|SYVM2_ARATH	Valine--tRNA ligase, chloroplastic/mitochondrial 2 OS=Arabidopsis thaliana OX=3702 GN=EMB2247 PE=3 SV=1
TRINITY_DN10146_c0_g1_i1	820	acyl-lipid (9-3)-desaturase-like [Manihot esculenta]	GO:0016491(oxidoreductase activity);GO:0006629(lipid metabolic process);GO:0016021(integral component of membrane)	K13076	SLD	http://www.genome.jp/dbget-bin/www_bget?ko:K13076	*	sp|Q3EBF7|SLD2_ARATH	Delta(8)-fatty-acid desaturase 2 OS=Arabidopsis thaliana OX=3702 GN=SLD2 PE=1 SV=1
TRINITY_DN10147_c0_g1_i1	2027	1-acyl-sn-glycerol-3-phosphate acyltransferase 1, chloroplastic [Asparagus officinalis]	GO:0003841(1-acylglycerol-3-phosphate O-acyltransferase activity);GO:0006654(phosphatidic acid biosynthetic process);GO:0005783(endoplasmic reticulum);GO:0016021(integral component of membrane)	K00655	plsC	http://www.genome.jp/dbget-bin/www_bget?ko:K00655	ko00561(Glycerolipid metabolism);ko00564(Glycerophospholipid metabolism)	sp|Q9LLY4|LPAT1_BRANA	1-acyl-sn-glycerol-3-phosphate acyltransferase BAT2, chloroplastic OS=Brassica napus OX=3708 GN=BAT2 PE=1 SV=2
TRINITY_DN10148_c0_g1_i1	386	protein DETOXIFICATION 12-like isoform X1 [Asparagus officinalis]	GO:0015297(antiporter activity);GO:0022857(transmembrane transporter activity);GO:0042910(xenobiotic transmembrane transporter activity);GO:0016021(integral component of membrane);GO:0016020(membrane)	K03327	TC.MATE, SLC47A, norM, mdtK, dinF	http://www.genome.jp/dbget-bin/www_bget?ko:K03327	*	sp|Q8L731|DTX12_ARATH	Protein DETOXIFICATION 12 OS=Arabidopsis thaliana OX=3702 GN=DTX12 PE=2 SV=1
TRINITY_DN10148_c0_g2_i1	1759	protein DETOXIFICATION 12-like isoform X1 [Asparagus officinalis]	GO:0015297(antiporter activity);GO:0022857(transmembrane transporter activity);GO:0042910(xenobiotic transmembrane transporter activity);GO:0016021(integral component of membrane);GO:0016020(membrane)	K03327	TC.MATE, SLC47A, norM, mdtK, dinF	http://www.genome.jp/dbget-bin/www_bget?ko:K03327	*	sp|Q8L731|DTX12_ARATH	Protein DETOXIFICATION 12 OS=Arabidopsis thaliana OX=3702 GN=DTX12 PE=2 SV=1
TRINITY_DN10149_c0_g1_i1	484	uncharacterized protein A4U43_C05F32890 [Asparagus officinalis]	GO:0003723(RNA binding);GO:0048026(positive regulation of mRNA splicing, via spliceosome);GO:0051252(regulation of RNA metabolic process);GO:0005634(nucleus);GO:1990904(ribonucleoprotein complex);GO:0005681(spliceosomal complex)	*	*	*	*	sp|B8BCZ8|FCA_ORYSI	Flowering time control protein FCA OS=Oryza sativa subsp. indica OX=39946 GN=FCA PE=3 SV=2
TRINITY_DN1014_c0_g1_i3	855	hypothetical protein CUMW_129060 [Citrus unshiu]	GO:0003735(structural constituent of ribosome);GO:0006412(translation);GO:0005840(ribosome)	K02995	RP-S8e, RPS8	http://www.genome.jp/dbget-bin/www_bget?ko:K02995	ko03010(Ribosome)	sp|P49199|RS8_ORYSJ	40S ribosomal protein S8 OS=Oryza sativa subsp. japonica OX=39947 GN=RPS8 PE=2 SV=2
TRINITY_DN1014_c1_g1_i2	1790	heparan-alpha-glucosaminide N-acetyltransferase-like isoform X2 [Asparagus officinalis]	GO:0016740(transferase activity);GO:0016021(integral component of membrane)	*	*	*	*	sp|Q3UDW8|HGNAT_MOUSE	Heparan-alpha-glucosaminide N-acetyltransferase OS=Mus musculus OX=10090 GN=Hgsnat PE=1 SV=2
TRINITY_DN10150_c0_g1_i1	2097	uncharacterized protein LOC109840230 [Asparagus officinalis]	GO:0003723(RNA binding);GO:0009383(rRNA );GO:0000470(maturation of LSU-rRNA);GO:0006355(regulation of transcription, DNA-templated);GO:0001510(RNA methylation);GO:0070475(rRNA base methylation);GO:0005730(nucleolus)	K03500	rsmB, sun	http://www.genome.jp/dbget-bin/www_bget?ko:K03500	*	sp|P94464|RSMB_BACSU	Probable ribosomal RNA small subunit methyltransferase B OS=Bacillus subtilis (strain 168) OX=224308 GN=rsmB PE=3 SV=2
TRINITY_DN10151_c0_g1_i1	872	zinc finger CCCH domain-containing protein 53 isoform X2 [Dendrobium catenatum]	GO:0046872(metal ion binding);GO:0003723(RNA binding)	*	*	*	*	sp|Q10LZ9|C3H23_ORYSJ	Zinc finger CCCH domain-containing protein 23 OS=Oryza sativa subsp. japonica OX=39947 GN=Os03g0329200 PE=2 SV=1
TRINITY_DN10151_c0_g2_i2	988	zinc finger CCCH domain-containing protein 22-like [Asparagus officinalis]	*	*	*	*	*	sp|Q0D3J9|C3H53_ORYSJ	Zinc finger CCCH domain-containing protein 53 OS=Oryza sativa subsp. japonica OX=39947 GN=Os07g0682400 PE=2 SV=1
TRINITY_DN10152_c0_g1_i12	2724	AUGMIN subunit 8-like [Asparagus officinalis]	GO:0008017(microtubule binding);GO:0051225(spindle assembly);GO:0005737(cytoplasm);GO:0005880(nuclear microtubule)	*	*	*	*	sp|Q9SUH5|AUG8_ARATH	AUGMIN subunit 8 OS=Arabidopsis thaliana OX=3702 GN=AUG8 PE=1 SV=1
TRINITY_DN10153_c0_g1_i1	570	*	*	*	*	*	*	*	*
TRINITY_DN10153_c0_g2_i1	512	*	*	*	*	*	*	*	*
TRINITY_DN10154_c0_g1_i1	403	*	*	*	*	*	*	*	*
TRINITY_DN10155_c0_g1_i2	577	*	*	*	*	*	*	*	*
TRINITY_DN10156_c0_g1_i2	909	uncharacterized protein LOC105054785 [Elaeis guineensis]	GO:0009909(regulation of flower development);GO:0005634(nucleus)	*	*	*	*	sp|Q9C7E8|COL15_ARATH	Zinc finger protein CONSTANS-LIKE 15 OS=Arabidopsis thaliana OX=3702 GN=COL15 PE=1 SV=1
TRINITY_DN10157_c0_g1_i1	706	apoptosis inhibitor 5-like protein API5 [Asparagus officinalis]	*	*	*	*	*	*	*
TRINITY_DN10158_c0_g1_i1	2277	uncharacterized protein LOC109827425 [Asparagus officinalis]	GO:0016874(ligase activity);GO:0061630(ubiquitin protein ligase activity);GO:0006511(ubiquitin-dependent protein catabolic process);GO:0016021(integral component of membrane)	*	*	*	*	sp|P0CH30|RING1_GOSHI	E3 ubiquitin-protein ligase RING1 OS=Gossypium hirsutum OX=3635 GN=RING1 PE=1 SV=1
TRINITY_DN10159_c0_g1_i1	252	uncharacterized protein LOC103704673 [Phoenix dactylifera]	GO:0008097(5S rRNA binding);GO:0003735(structural constituent of ribosome);GO:0006412(translation);GO:0005840(ribosome)	K02881	RP-L18, MRPL18, rplR	http://www.genome.jp/dbget-bin/www_bget?ko:K02881	ko03010(Ribosome)	*	*
TRINITY_DN10159_c1_g1_i1	769	uncharacterized protein LOC109850121 [Asparagus officinalis]	GO:0008097(5S rRNA binding);GO:0003735(structural constituent of ribosome);GO:0006412(translation);GO:0005840(ribosome)	K02881	RP-L18, MRPL18, rplR	http://www.genome.jp/dbget-bin/www_bget?ko:K02881	ko03010(Ribosome)	sp|Q5P316|RL18_AROAE	50S ribosomal protein L18 OS=Aromatoleum aromaticum (strain EbN1) OX=76114 GN=rplR PE=3 SV=1
TRINITY_DN1015_c0_g1_i6	2281	glucan endo-1,3-beta-glucosidase 12-like isoform X2 [Asparagus officinalis]	*	*	*	*	*	sp|Q9ZU91|E133_ARATH	Glucan endo-1,3-beta-glucosidase 3 OS=Arabidopsis thaliana OX=3702 GN=At2g01630 PE=2 SV=2
TRINITY_DN10160_c0_g1_i1	2430	uncharacterized protein A4U43_C07F34500 [Asparagus officinalis]	GO:0030246(carbohydrate binding);GO:0008378(galactosyltransferase activity);GO:0006486(protein glycosylation);GO:0005794(Golgi apparatus);GO:0016021(integral component of membrane)	*	*	*	*	sp|A7XDQ9|B3GTK_ARATH	Hydroxyproline O-galactosyltransferase GALT2 OS=Arabidopsis thaliana OX=3702 GN=GALT2 PE=1 SV=1
TRINITY_DN10160_c0_g2_i1	2758	hypothetical protein F0562_013693 [Nyssa sinensis]	GO:0030246(carbohydrate binding);GO:0008378(galactosyltransferase activity);GO:0006486(protein glycosylation);GO:0005794(Golgi apparatus);GO:0016021(integral component of membrane)	*	*	*	*	sp|A7XDQ9|B3GTK_ARATH	Hydroxyproline O-galactosyltransferase GALT2 OS=Arabidopsis thaliana OX=3702 GN=GALT2 PE=1 SV=1
TRINITY_DN10161_c0_g1_i2	1085	*	*	*	*	*	*	*	*
TRINITY_DN10161_c0_g2_i1	551	*	*	*	*	*	*	*	*
TRINITY_DN10162_c0_g1_i1	471	*	*	*	*	*	*	*	*
TRINITY_DN10163_c0_g1_i1	4321	spliceosome-associated protein 130 A [Elaeis guineensis]	GO:0003676(nucleic acid binding);GO:0000398(mRNA splicing, via spliceosome);GO:0005634(nucleus)	K12830	SF3B3, SAP130, RSE1	http://www.genome.jp/dbget-bin/www_bget?ko:K12830	ko03040(Spliceosome)	sp|P0DKL4|S130A_ARATH	Spliceosome-associated protein 130 A OS=Arabidopsis thaliana OX=3702 GN=SAP130A PE=2 SV=1
TRINITY_DN10164_c0_g1_i2	1450	30S ribosomal protein S1, chloroplastic-like isoform X1 [Asparagus officinalis]	GO:0003676(nucleic acid binding);GO:0005840(ribosome)	*	*	*	*	sp|P29344|RR1_SPIOL	30S ribosomal protein S1, chloroplastic OS=Spinacia oleracea OX=3562 GN=RPS1 PE=1 SV=1
TRINITY_DN10165_c0_g1_i6	967	40S ribosomal protein S3-3 isoform X1 [Elaeis guineensis]	GO:0003723(RNA binding);GO:0003735(structural constituent of ribosome);GO:0006412(translation);GO:0015935(small ribosomal subunit);GO:0003684(damaged DNA binding);GO:0003906(DNA-);GO:0006281(DNA repair);GO:0022627(cytosolic small ribosomal subunit);GO:0005634(nucleus)	K02985	RP-S3e, RPS3	http://www.genome.jp/dbget-bin/www_bget?ko:K02985	ko03010(Ribosome)	sp|Q9SIP7|RS31_ARATH	40S ribosomal protein S3-1 OS=Arabidopsis thaliana OX=3702 GN=RPS3A PE=1 SV=1
TRINITY_DN10166_c0_g1_i1	587	nucleolar MIF4G domain-containing protein 1 [Asparagus officinalis]	GO:0003723(RNA binding);GO:0042274(ribosomal small subunit biogenesis);GO:0005730(nucleolus)	K17583	NOM1	http://www.genome.jp/dbget-bin/www_bget?ko:K17583	*	*	*
TRINITY_DN10168_c0_g1_i1	1053	uncharacterized protein LOC109832971 isoform X2 [Asparagus officinalis]	*	*	*	*	*	*	*
TRINITY_DN10169_c0_g1_i1	2297	uncharacterized aarF domain-containing protein kinase At4g31390, chloroplastic [Asparagus officinalis]	GO:0005524(ATP binding);GO:0004672(protein kinase activity);GO:0006995(cellular response to nitrogen starvation);GO:0015996(chlorophyll catabolic process);GO:0009767(photosynthetic electron transport chain);GO:0080177(plastoglobule organization);GO:1904143(positive regulation of carotenoid biosynthetic process);GO:1902326(positive regulation of chlorophyll biosynthetic process);GO:0031540(regulat…	*	*	*	*	sp|Q8RWG1|AB1K1_ARATH	Protein ACTIVITY OF BC1 COMPLEX KINASE 1, chloroplastic OS=Arabidopsis thaliana OX=3702 GN=ABC1K1 PE=1 SV=1
TRINITY_DN1016_c0_g1_i2	3032	cyclin-dependent kinase G-2 isoform X1 [Asparagus officinalis]	GO:0005524(ATP binding);GO:0004693(cyclin-dependent protein serine/threonine kinase activity);GO:0006468(protein phosphorylation);GO:0010468(regulation of gene expression);GO:0007346(regulation of mitotic cell cycle);GO:0005634(nucleus)	K08818	CDC2L	http://www.genome.jp/dbget-bin/www_bget?ko:K08818	*	sp|A2XUW1|CDKG2_ORYSI	Cyclin-dependent kinase G-2 OS=Oryza sativa subsp. indica OX=39946 GN=CDKG-2 PE=3 SV=1
TRINITY_DN1016_c1_g1_i2	388	*	*	*	*	*	*	*	*
TRINITY_DN10170_c0_g1_i1	339	*	*	*	*	*	*	*	*
TRINITY_DN10171_c0_g1_i1	556	*	*	*	*	*	*	*	*
TRINITY_DN10172_c0_g1_i1	1143	uncharacterized protein LOC109505088 [Elaeis guineensis]	GO:0046982(protein heterodimerization activity);GO:0005634(nucleus);GO:0000978(RNA polymerase II proximal promoter sequence-specific DNA binding);GO:0006355(regulation of transcription, DNA-templated)	*	*	*	*	*	*
TRINITY_DN10173_c0_g1_i1	285	*	*	*	*	*	*	*	*
TRINITY_DN10173_c0_g2_i1	294	*	*	*	*	*	*	*	*
TRINITY_DN10174_c0_g1_i1	296	*	*	*	*	*	*	*	*
TRINITY_DN10175_c0_g1_i1	2336	uncharacterized protein A4U43_C02F2970 [Asparagus officinalis]	GO:0016021(integral component of membrane)	*	*	*	*	sp|Q8GYP3|RDM4_ARATH	RNA-directed DNA methylation 4 OS=Arabidopsis thaliana OX=3702 GN=RDM4 PE=1 SV=1
TRINITY_DN10176_c0_g1_i1	1406	LOW QUALITY PROTEIN: uncharacterized protein LOC109838574 [Asparagus officinalis]	GO:0003725(double-stranded RNA binding)	*	*	*	*	sp|P0AFR5|YCIO_ECOL6	Uncharacterized protein YciO OS=Escherichia coli O6:H1 (strain CFT073 / ATCC 700928 / UPEC) OX=199310 GN=yciO PE=3 SV=1
TRINITY_DN10177_c0_g1_i5	710	glucan endo-1,3-beta-D-glucosidase-like [Asparagus officinalis]	*	*	*	*	*	sp|Q94G86|ALL9_OLEEU	Glucan endo-1,3-beta-D-glucosidase OS=Olea europaea OX=4146 GN=OLE9 PE=1 SV=1
TRINITY_DN10178_c0_g1_i1	1776	probable transcription factor PosF21 isoform X1 [Elaeis guineensis]	GO:0003700(DNA-binding transcription factor activity);GO:0005634(nucleus)	*	*	*	*	sp|Q04088|POF21_ARATH	Probable transcription factor PosF21 OS=Arabidopsis thaliana OX=3702 GN=POSF21 PE=2 SV=1
TRINITY_DN10179_c0_g1_i2	299	*	*	*	*	*	*	*	*
TRINITY_DN1017_c0_g1_i6	1528	serine/threonine-protein phosphatase 4 regulatory subunit 2 isoform X1 [Asparagus officinalis]	GO:0019888(protein phosphatase regulator activity);GO:0006470(protein dephosphorylation);GO:0005737(cytoplasm);GO:0005829(cytosol);GO:0005634(nucleus);GO:0030289(protein phosphatase 4 complex)	K15425	PPP4R2	http://www.genome.jp/dbget-bin/www_bget?ko:K15425	*	sp|Q9W2U4|PP4R2_DROME	Serine/threonine-protein phosphatase 4 regulatory subunit 2 OS=Drosophila melanogaster OX=7227 GN=PPP4R2r PE=1 SV=2
TRINITY_DN10180_c0_g1_i1	539	PREDICTED: protein sym-1 [Musa acuminata subsp. malaccensis]	*	K13347	PXMP2, PMP22	http://www.genome.jp/dbget-bin/www_bget?ko:K13347	ko04146(Peroxisome)	*	*
TRINITY_DN10181_c0_g1_i1	822	E3 ubiquitin-protein ligase RZFP34 [Elaeis guineensis]	GO:0008270(zinc ion binding)	K10144	RCHY1, PIRH2	http://www.genome.jp/dbget-bin/www_bget?ko:K10144	ko04120(Ubiquitin mediated proteolysis)	sp|Q9FFB6|ZFP34_ARATH	E3 ubiquitin-protein ligase RZFP34 OS=Arabidopsis thaliana OX=3702 GN=RZPF34 PE=1 SV=1
TRINITY_DN10182_c0_g1_i1	345	BRCA1-associated RING domain protein 1-like [Asparagus officinalis]	*	*	*	*	*	sp|Q9FF09|PIA1_ARATH	Phytochrome-interacting ankyrin-repeat protein 1 OS=Arabidopsis thaliana OX=3702 GN=PIA1 PE=2 SV=1
TRINITY_DN10182_c1_g1_i1	269	*	*	*	*	*	*	*	*
TRINITY_DN10183_c0_g1_i1	1425	(R,S)-reticuline 7-O-methyltransferase [Elaeis guineensis]	GO:0008171(O-methyltransferase activity);GO:0046983(protein dimerization activity);GO:0008757(S-adenosylmethionine-dependent methyltransferase activity);GO:0019438(aromatic compound biosynthetic process);GO:0032259(methylation)	*	*	*	*	sp|Q6WUC2|7OMT_PAPSO	(R,S)-reticuline 7-O-methyltransferase OS=Papaver somniferum OX=3469 GN=7OMT PE=1 SV=1
TRINITY_DN10184_c0_g1_i3	786	beta-adaptin-like protein A [Asparagus officinalis]	GO:0030276(clathrin binding);GO:0006886(intracellular protein transport);GO:0016192(vesicle-mediated transport);GO:0030131(clathrin adaptor complex)	*	*	*	*	sp|Q9LDK9|APBLA_ARATH	Beta-adaptin-like protein A OS=Arabidopsis thaliana OX=3702 GN=BETAA-AD PE=1 SV=1
TRINITY_DN10185_c0_g1_i1	241	heat shock factor protein 7 [Zea mays]	GO:0003700(DNA-binding transcription factor activity);GO:0043565(sequence-specific DNA binding);GO:0005634(nucleus)	K09419	HSFF	http://www.genome.jp/dbget-bin/www_bget?ko:K09419	*	sp|Q652B0|HFB2C_ORYSJ	Heat stress transcription factor B-2c OS=Oryza sativa subsp. japonica OX=39947 GN=HSFB2C PE=2 SV=1
TRINITY_DN10186_c0_g1_i1	334	Serine/arginine-rich splicing factor 33 [Apostasia shenzhenica]	GO:0003723(RNA binding);GO:0045292(mRNA cis splicing, via spliceosome);GO:0000381(regulation of alternative mRNA splicing, via spliceosome);GO:0005737(cytoplasm);GO:0016607(nuclear speck);GO:0005634(nucleus)	K12891	SFRS2	http://www.genome.jp/dbget-bin/www_bget?ko:K12891	ko03040(Spliceosome)	sp|Q9FMG4|SC35_ARATH	Serine/arginine-rich splicing factor SC35 OS=Arabidopsis thaliana OX=3702 GN=SC35 PE=1 SV=1
TRINITY_DN10187_c0_g1_i1	1037	*	*	*	*	*	*	*	*
TRINITY_DN10188_c0_g1_i1	387	uncharacterized protein A4U43_C07F1940 [Asparagus officinalis]	GO:0061630(ubiquitin protein ligase activity);GO:0008270(zinc ion binding);GO:0071596(ubiquitin-dependent protein catabolic process via the N-end rule pathway);GO:0016874(ligase activity);GO:0016567(protein ubiquitination);GO:0005737(cytoplasm);GO:0000151(ubiquitin ligase complex)	*	*	*	*	sp|F4KCC2|PRT6_ARATH	E3 ubiquitin-protein ligase PRT6 OS=Arabidopsis thaliana OX=3702 GN=PRT6 PE=1 SV=1
TRINITY_DN10189_c0_g1_i1	1211	LOW QUALITY PROTEIN: L-type lectin-domain containing receptor kinase IV.1-like [Phoenix dactylifera]	*	*	*	*	*	sp|Q7XUN6|SIT2_ORYSJ	L-type lectin-domain containing receptor kinase SIT2 OS=Oryza sativa subsp. japonica OX=39947 GN=SIT2 PE=2 SV=2
TRINITY_DN10189_c0_g2_i1	667	L-type lectin-domain containing receptor kinase IV.1-like isoform X3 [Asparagus officinalis]	*	*	*	*	*	sp|Q7XUN6|SIT2_ORYSJ	L-type lectin-domain containing receptor kinase SIT2 OS=Oryza sativa subsp. japonica OX=39947 GN=SIT2 PE=2 SV=2
TRINITY_DN10189_c0_g3_i1	1321	L-type lectin-domain containing receptor kinase IV.2-like [Asparagus officinalis]	*	*	*	*	*	sp|Q7XUN6|SIT2_ORYSJ	L-type lectin-domain containing receptor kinase SIT2 OS=Oryza sativa subsp. japonica OX=39947 GN=SIT2 PE=2 SV=2
TRINITY_DN10189_c0_g4_i1	513	L-type lectin-domain containing receptor kinase IV.2-like [Asparagus officinalis]	*	*	*	*	*	sp|Q7XUN6|SIT2_ORYSJ	L-type lectin-domain containing receptor kinase SIT2 OS=Oryza sativa subsp. japonica OX=39947 GN=SIT2 PE=2 SV=2
TRINITY_DN1018_c0_g1_i3	2073	WAT1-related protein At4g19185-like, partial [Asparagus officinalis]	GO:0022857(transmembrane transporter activity);GO:0016021(integral component of membrane);GO:0005886(plasma membrane)	*	*	*	*	sp|Q8W4R9|WTR35_ARATH	WAT1-related protein At4g19185 OS=Arabidopsis thaliana OX=3702 GN=At4g19185 PE=2 SV=1
TRINITY_DN1018_c1_g1_i1	205	WAT1-related protein At4g19185-like, partial [Asparagus officinalis]	*	*	*	*	*	*	*
TRINITY_DN10190_c0_g1_i1	351	uncharacterized protein A4U43_UnF4130 [Asparagus officinalis]	GO:0005739(mitochondrion)	*	*	*	*	sp|Q9C977|PP135_ARATH	Pentatricopeptide repeat-containing protein At1g80270, mitochondrial OS=Arabidopsis thaliana OX=3702 GN=At1g80270 PE=2 SV=1
TRINITY_DN10191_c0_g1_i1	697	snakin-2 [Elaeis guineensis]	*	*	*	*	*	sp|Q9LFR3|GASAE_ARATH	Gibberellin-regulated protein 14 OS=Arabidopsis thaliana OX=3702 GN=GASA14 PE=1 SV=1
TRINITY_DN10192_c0_g1_i1	460	uncharacterized protein LOC109827188 [Asparagus officinalis]	*	*	*	*	*	*	*
TRINITY_DN10193_c0_g1_i1	2126	rust resistance kinase Lr10-like isoform X1 [Asparagus officinalis]	GO:0005524(ATP binding);GO:0004672(protein kinase activity);GO:0016021(integral component of membrane)	*	*	*	*	sp|P93604|LRK10_WHEAT	Rust resistance kinase Lr10 OS=Triticum aestivum OX=4565 GN=LRK10 PE=2 SV=1
TRINITY_DN10194_c0_g1_i1	742	uncharacterized protein LOC103705609 isoform X2 [Phoenix dactylifera]	GO:0051537(2 iron, 2 sulfur cluster binding);GO:0009055(electron transfer activity)	*	*	*	*	sp|Q9M0V0|MFDX1_ARATH	Adrenodoxin-like protein 1, mitochondrial OS=Arabidopsis thaliana OX=3702 GN=MFDX1 PE=1 SV=1
TRINITY_DN10194_c0_g2_i1	651	adrenodoxin-like protein 2, mitochondrial [Physcomitrella patens]	GO:0051537(2 iron, 2 sulfur cluster binding);GO:0009055(electron transfer activity)	*	*	*	*	sp|Q8S904|MFDX2_ARATH	Adrenodoxin-like protein 2, mitochondrial OS=Arabidopsis thaliana OX=3702 GN=MFDX2 PE=2 SV=1
TRINITY_DN10195_c0_g1_i2	1560	cyclin-D4-1 isoform X1 [Elaeis guineensis]	GO:0016538(cyclin-dependent protein serine/threonine kinase regulator activity);GO:0019901(protein kinase binding);GO:0044772(mitotic cell cycle phase transition);GO:0006468(protein phosphorylation);GO:0000079(regulation of cyclin-dependent protein serine/threonine kinase activity);GO:0000307(cyclin-dependent protein kinase holoenzyme complex);GO:0005737(cytoplasm);GO:0005634(nucleus)	K18810	CYCD1_2_4	http://www.genome.jp/dbget-bin/www_bget?ko:K18810	*	sp|Q6YXH8|CCD41_ORYSJ	Cyclin-D4-1 OS=Oryza sativa subsp. japonica OX=39947 GN=CYCD4-1 PE=2 SV=2
TRINITY_DN10196_c0_g1_i1	699	PREDICTED: ubiquitin domain-containing protein 1 [Vitis vinifera]	*	*	*	*	*	sp|Q6DG43|UBTD2_DANRE	Ubiquitin domain-containing protein 2 OS=Danio rerio OX=7955 GN=ubtd2 PE=2 SV=1
TRINITY_DN10197_c0_g1_i2	1586	uncharacterized protein LOC109829893 [Asparagus officinalis]	GO:0016021(integral component of membrane)	*	*	*	*	*	*
TRINITY_DN10198_c0_g1_i1	623	protein transport protein Sec24-like At3g07100 [Phoenix dactylifera]	GO:0008270(zinc ion binding);GO:0006888(ER to Golgi vesicle-mediated transport);GO:0006886(intracellular protein transport);GO:0030127(COPII vesicle coat)	K14007	SEC24	http://www.genome.jp/dbget-bin/www_bget?ko:K14007	ko04141(Protein processing in endoplasmic reticulum)	sp|Q9SFU0|SC24A_ARATH	Protein transport protein Sec24-like At3g07100 OS=Arabidopsis thaliana OX=3702 GN=At3g07100 PE=2 SV=2
TRINITY_DN10199_c0_g1_i2	2101	piriformospora indica-insensitive protein 2-like [Asparagus officinalis]	*	*	*	*	*	sp|Q5PP26|PII2_ARATH	Piriformospora indica-insensitive protein 2 OS=Arabidopsis thaliana OX=3702 GN=PII-2 PE=2 SV=1
TRINITY_DN1019_c0_g1_i3	1807	cysteine desulfurase, mitochondrial [Elaeis guineensis]	GO:0031071(cysteine desulfurase activity);GO:0030170(pyridoxal phosphate binding);GO:0044571([2Fe-2S] cluster assembly);GO:0016226(iron-sulfur cluster assembly);GO:0005829(cytosol);GO:0005739(mitochondrion)	K04487	iscS, NFS1	http://www.genome.jp/dbget-bin/www_bget?ko:K04487	ko04122(Sulfur relay system);ko00730(Thiamine metabolism)	sp|O49543|MNIF1_ARATH	Cysteine desulfurase, mitochondrial OS=Arabidopsis thaliana OX=3702 GN=NIFS1 PE=1 SV=1
TRINITY_DN101_c0_g1_i5	4203	protein MEI2-like 4 isoform X2 [Asparagus officinalis]	GO:0003723(RNA binding);GO:0045292(mRNA cis splicing, via spliceosome);GO:0000381(regulation of alternative mRNA splicing, via spliceosome);GO:0016607(nuclear speck);GO:0005634(nucleus)	*	*	*	*	sp|Q64M78|OML4_ORYSJ	Protein MEI2-like 4 OS=Oryza sativa subsp. japonica OX=39947 GN=ML4 PE=2 SV=1
TRINITY_DN101_c1_g1_i1	354	*	*	*	*	*	*	*	*
TRINITY_DN10200_c0_g1_i1	209	*	*	*	*	*	*	*	*
TRINITY_DN10201_c0_g1_i1	273	Target of Myb protein 1 [Ananas comosus]	GO:0006886(intracellular protein transport)	*	*	*	*	*	*
TRINITY_DN10202_c0_g1_i1	412	PREDICTED: anthocyanin 3&apos;-O-beta-glucosyltransferase-like [Musa acuminata subsp. malaccensis]	GO:0016758(transferase activity, transferring hexosyl groups);GO:0008194(UDP-glycosyltransferase activity);GO:0043231(intracellular membrane-bounded organelle)	*	*	*	*	sp|Q2V6J9|UFOG7_FRAAN	UDP-glucose flavonoid 3-O-glucosyltransferase 7 OS=Fragaria ananassa OX=3747 GN=GT7 PE=1 SV=1
TRINITY_DN10202_c0_g2_i1	1364	scopoletin glucosyltransferase [Elaeis guineensis]	GO:0016758(transferase activity, transferring hexosyl groups);GO:0008194(UDP-glycosyltransferase activity);GO:0043231(intracellular membrane-bounded organelle)	*	*	*	*	sp|Q9ZQ95|U73C6_ARATH	UDP-glycosyltransferase 73C6 OS=Arabidopsis thaliana OX=3702 GN=UGT73C6 PE=2 SV=1
TRINITY_DN10203_c0_g1_i3	1667	uncharacterized protein LOC109848808 isoform X2 [Asparagus officinalis]	*	*	*	*	*	*	*
TRINITY_DN10204_c0_g1_i3	3177	LOW QUALITY PROTEIN: uncharacterized protein LOC109819533 [Asparagus officinalis]	GO:0004402(histone acetyltransferase activity);GO:0042393(histone binding);GO:0046872(metal ion binding);GO:0045892(negative regulation of transcription, DNA-templated);GO:0045944(positive regulation of transcription by RNA polymerase II);GO:0000123(histone acetyltransferase complex);GO:0000790(nuclear chromatin);GO:0005634(nucleus)	*	*	*	*	sp|Q03164|KMT2A_HUMAN	Histone-lysine N-methyltransferase 2A OS=Homo sapiens OX=9606 GN=KMT2A PE=1 SV=5
TRINITY_DN10205_c0_g1_i1	457	*	*	*	*	*	*	*	*
TRINITY_DN10206_c0_g1_i1	509	uncharacterized protein A4U43_C01F29180 [Asparagus officinalis]	GO:0016021(integral component of membrane)	*	*	*	*	*	*
TRINITY_DN10206_c0_g2_i1	543	uncharacterized protein LOC105048460 [Elaeis guineensis]	GO:0016021(integral component of membrane)	*	*	*	*	*	*
TRINITY_DN10207_c0_g1_i2	1188	dnaJ homolog subfamily B member 8 isoform X2 [Elaeis guineensis]	*	*	*	*	*	sp|A8FFD1|DNAJ_BACP2	Chaperone protein DnaJ OS=Bacillus pumilus (strain SAFR-032) OX=315750 GN=dnaJ PE=3 SV=1
TRINITY_DN10208_c0_g1_i1	525	myosin-2 heavy chain-like isoform X1 [Asparagus officinalis]	*	*	*	*	*	*	*
TRINITY_DN10209_c0_g1_i1	660	*	*	*	*	*	*	*	*
TRINITY_DN1020_c0_g1_i7	3622	protein RNA-directed DNA methylation 3, partial [Asparagus officinalis]	GO:0003729(mRNA binding);GO:0032784(regulation of DNA-templated transcription, elongation);GO:0006357(regulation of transcription by RNA polymerase II);GO:0006368(transcription elongation from RNA polymerase II promoter);GO:0032044(DSIF complex)	*	*	*	*	sp|F4JW79|RDM3_ARATH	Protein RNA-directed DNA methylation 3 OS=Arabidopsis thaliana OX=3702 GN=RDM3 PE=1 SV=1
TRINITY_DN10210_c0_g1_i6	2028	uncharacterized protein LOC109848545 [Asparagus officinalis]	GO:0003677(DNA binding);GO:0005634(nucleus)	*	*	*	*	sp|F4HY56|RLT1_ARATH	Homeobox-DDT domain protein RLT1 OS=Arabidopsis thaliana OX=3702 GN=RLT1 PE=1 SV=1
TRINITY_DN10210_c0_g2_i1	265	*	*	*	*	*	*	*	*
TRINITY_DN10211_c0_g1_i1	322	uncharacterized protein A4U43_C05F3260 [Asparagus officinalis]	GO:0005524(ATP binding);GO:0004222(metalloendopeptidase activity);GO:0008270(zinc ion binding);GO:0042407(cristae formation);GO:0008053(mitochondrial fusion);GO:0034982(mitochondrial protein processing);GO:0065003(protein-containing complex assembly);GO:0016021(integral component of membrane);GO:0005743(mitochondrial inner membrane)	K08956	AFG3	http://www.genome.jp/dbget-bin/www_bget?ko:K08956	*	sp|Q0DHL4|FTSH8_ORYSJ	ATP-dependent zinc metalloprotease FTSH 8, mitochondrial OS=Oryza sativa subsp. japonica OX=39947 GN=FTSH8 PE=3 SV=1
TRINITY_DN10212_c0_g1_i1	2946	protein PAF1 homolog [Asparagus officinalis]	GO:0003682(chromatin binding);GO:0000993(RNA polymerase II complex binding);GO:0016570(histone modification);GO:0006368(transcription elongation from RNA polymerase II promoter);GO:0016593(Cdc73/Paf1 complex);GO:0035327(transcriptionally active chromatin)	K15174	PAF1	http://www.genome.jp/dbget-bin/www_bget?ko:K15174	*	sp|F4HQA1|PAF1_ARATH	Protein PAF1 homolog OS=Arabidopsis thaliana OX=3702 GN=VIP2 PE=1 SV=1
TRINITY_DN10212_c0_g2_i1	1507	7-deoxyloganetin glucosyltransferase-like protein [Carex littledalei]	GO:0016758(transferase activity, transferring hexosyl groups);GO:0080043(quercetin 3-O-glucosyltransferase activity);GO:0080044(quercetin 7-O-glucosyltransferase activity);GO:0008194(UDP-glycosyltransferase activity);GO:0043231(intracellular membrane-bounded organelle)	*	*	*	*	sp|F8WKW1|UGT2_GARJA	7-deoxyloganetin glucosyltransferase OS=Gardenia jasminoides OX=114476 GN=UGT85A24 PE=1 SV=1
TRINITY_DN10213_c0_g1_i1	2148	TBCC domain-containing protein 1-like [Asparagus officinalis]	GO:0000902(cell morphogenesis)	K16810	TBCCD1	http://www.genome.jp/dbget-bin/www_bget?ko:K16810	*	sp|A4IF93|TBCC1_BOVIN	TBCC domain-containing protein 1 OS=Bos taurus OX=9913 GN=TBCCD1 PE=2 SV=1
TRINITY_DN10214_c0_g1_i3	404	proline-rich receptor-like protein kinase PERK9 [Phoenix dactylifera]	GO:0005524(ATP binding);GO:0004675(transmembrane receptor protein serine/threonine kinase activity);GO:0006468(protein phosphorylation);GO:0016021(integral component of membrane);GO:0005886(plasma membrane)	*	*	*	*	sp|Q9FFW5|PERK8_ARATH	Proline-rich receptor-like protein kinase PERK8 OS=Arabidopsis thaliana OX=3702 GN=PERK8 PE=1 SV=1
TRINITY_DN10215_c0_g1_i1	463	uncharacterized protein A4U43_C10F12310 [Asparagus officinalis]	*	*	*	*	*	*	*
TRINITY_DN10216_c0_g1_i1	560	LOW QUALITY PROTEIN: protein ENHANCED DISEASE RESISTANCE 4-like [Asparagus officinalis]	GO:0016021(integral component of membrane)	*	*	*	*	*	*
TRINITY_DN10217_c0_g1_i1	593	hypothetical protein CICLE_v10027425mg [Citrus clementina]	*	K13459	RPS2	http://www.genome.jp/dbget-bin/www_bget?ko:K13459	ko04626(Plant-pathogen interaction)	sp|Q42484|RPS2_ARATH	Disease resistance protein RPS2 OS=Arabidopsis thaliana OX=3702 GN=RPS2 PE=1 SV=1
TRINITY_DN10217_c1_g1_i1	231	*	*	*	*	*	*	*	*
TRINITY_DN10218_c0_g1_i2	1565	uncharacterized membrane protein At1g16860 [Elaeis guineensis]	GO:0016021(integral component of membrane)	*	*	*	*	sp|Q9FZ45|Y1686_ARATH	Uncharacterized membrane protein At1g16860 OS=Arabidopsis thaliana OX=3702 GN=At1g16860 PE=1 SV=1
TRINITY_DN10219_c1_g1_i1	526	uncharacterized protein A4U43_C03F15200 [Asparagus officinalis]	*	*	*	*	*	*	*
TRINITY_DN1021_c0_g1_i1	1205	60S ribosomal protein L7a-1 [Asparagus officinalis]	GO:0003723(RNA binding);GO:0000470(maturation of LSU-rRNA);GO:0022625(cytosolic large ribosomal subunit);GO:0042254(ribosome biogenesis);GO:1990904(ribonucleoprotein complex);GO:0005840(ribosome)	K02936	RP-L7Ae, RPL7A	http://www.genome.jp/dbget-bin/www_bget?ko:K02936	ko03010(Ribosome)	sp|P35685|RL7A1_ORYSJ	60S ribosomal protein L7a-1 OS=Oryza sativa subsp. japonica OX=39947 GN=RPL7A-1 PE=2 SV=1
TRINITY_DN10220_c0_g1_i1	315	heavy metal-associated isoprenylated plant protein 35-like [Asparagus officinalis]	GO:0046872(metal ion binding);GO:0030001(metal ion transport)	*	*	*	*	sp|Q9M8K5|HIP32_ARATH	Heavy metal-associated isoprenylated plant protein 32 OS=Arabidopsis thaliana OX=3702 GN=HIPP32 PE=2 SV=1
TRINITY_DN10221_c0_g1_i2	349	cytochrome c1 2, heme protein, mitochondrial isoform X2 [Asparagus officinalis]	*	*	*	*	*	*	*
TRINITY_DN10221_c0_g2_i1	264	cytochrome c1 2, heme protein, mitochondrial isoform X2 [Asparagus officinalis]	*	*	*	*	*	*	*
TRINITY_DN10222_c0_g1_i2	619	hypothetical protein C4D60_Mb01t18900 [Musa balbisiana]	GO:0005524(ATP binding);GO:0003723(RNA binding);GO:0003724(RNA helicase activity);GO:0004386(helicase activity);GO:0003676(nucleic acid binding)	K12823	DDX5, DBP2	http://www.genome.jp/dbget-bin/www_bget?ko:K12823	ko03040(Spliceosome)	sp|Q9LYJ9|RH46_ARATH	DEAD-box ATP-dependent RNA helicase 46 OS=Arabidopsis thaliana OX=3702 GN=RH46 PE=2 SV=2
TRINITY_DN10222_c0_g2_i1	258	*	*	*	*	*	*	*	*
TRINITY_DN10223_c0_g1_i1	1729	uncharacterized protein A4U43_C01F34910 [Asparagus officinalis]	*	*	*	*	*	*	*
TRINITY_DN10223_c1_g1_i1	464	heavy metal-associated isoprenylated plant protein 16-like isoform X1 [Phoenix dactylifera]	*	*	*	*	*	*	*
TRINITY_DN10224_c0_g1_i1	1810	Digalactosyldiacylglycerol synthase 2, chloroplastic [Ananas comosus]	GO:0035250(UDP-galactosyltransferase activity);GO:0019375(galactolipid biosynthetic process);GO:0009707(chloroplast outer membrane)	K09480	E2.4.1.241	http://www.genome.jp/dbget-bin/www_bget?ko:K09480	ko00561(Glycerolipid metabolism)	sp|Q6DW75|DGDG2_SOYBN	Digalactosyldiacylglycerol synthase 2, chloroplastic OS=Glycine max OX=3847 GN=DGD2 PE=2 SV=1
TRINITY_DN10224_c1_g1_i1	259	digalactosyldiacylglycerol synthase 2, chloroplastic [Asparagus officinalis]	*	K09480	E2.4.1.241	http://www.genome.jp/dbget-bin/www_bget?ko:K09480	ko00561(Glycerolipid metabolism)	sp|Q6DW75|DGDG2_SOYBN	Digalactosyldiacylglycerol synthase 2, chloroplastic OS=Glycine max OX=3847 GN=DGD2 PE=2 SV=1
TRINITY_DN10225_c0_g1_i2	2032	calcium-dependent protein kinase 19 [Asparagus officinalis]	GO:0005524(ATP binding);GO:0009931(calcium-dependent protein serine/threonine kinase activity);GO:0005516(calmodulin binding);GO:0035556(intracellular signal transduction);GO:0018105(peptidyl-serine phosphorylation);GO:0046777(protein autophosphorylation);GO:0005737(cytoplasm);GO:0005634(nucleus)	*	*	*	*	sp|Q7XIM0|CDPKH_ORYSJ	Calcium-dependent protein kinase 17 OS=Oryza sativa subsp. japonica OX=39947 GN=CPK17 PE=2 SV=1
TRINITY_DN10225_c1_g1_i1	313	calcium-dependent protein kinase 19 [Asparagus officinalis]	*	*	*	*	*	*	*
TRINITY_DN10227_c0_g1_i1	293	uncharacterized protein A4U43_C10F19210 [Asparagus officinalis]	*	K11718	HUGT	http://www.genome.jp/dbget-bin/www_bget?ko:K11718	ko04141(Protein processing in endoplasmic reticulum)	sp|Q0WL80|UGGG_ARATH	UDP-glucose:glycoprotein glucosyltransferase OS=Arabidopsis thaliana OX=3702 GN=UGGT PE=1 SV=1
TRINITY_DN10228_c0_g1_i1	1346	serine/arginine-rich SC35-like splicing factor SCL30 isoform X1 [Asparagus officinalis]	GO:0003723(RNA binding)	K12900	FUSIP1	http://www.genome.jp/dbget-bin/www_bget?ko:K12900	ko03040(Spliceosome)	sp|Q8L3X8|SRC30_ARATH	Serine/arginine-rich SC35-like splicing factor SCL30 OS=Arabidopsis thaliana OX=3702 GN=SCL30 PE=1 SV=1
TRINITY_DN10229_c0_g1_i1	304	*	*	*	*	*	*	*	*
TRINITY_DN1022_c0_g1_i9	988	60S ribosomal protein L21-1 [Phoenix dactylifera]	GO:0003735(structural constituent of ribosome);GO:0006412(translation);GO:0022625(cytosolic large ribosomal subunit);GO:0005739(mitochondrion);GO:0005840(ribosome)	K02889	RP-L21e, RPL21	http://www.genome.jp/dbget-bin/www_bget?ko:K02889	ko03010(Ribosome)	sp|Q9FDZ9|RL212_ARATH	60S ribosomal protein L21-2 OS=Arabidopsis thaliana OX=3702 GN=RPL21E PE=2 SV=1
TRINITY_DN10230_c0_g1_i1	414	pumilio homolog 5 [Asparagus officinalis]	GO:0003723(RNA binding);GO:0003729(mRNA binding);GO:0010608(posttranscriptional regulation of gene expression);GO:0005737(cytoplasm)	K17943	PUM	http://www.genome.jp/dbget-bin/www_bget?ko:K17943	*	*	*
TRINITY_DN10231_c0_g1_i1	399	*	*	*	*	*	*	*	*
TRINITY_DN10232_c0_g1_i1	399	LOW QUALITY PROTEIN: protein GIGANTEA-like [Asparagus officinalis]	*	K12124	GI	http://www.genome.jp/dbget-bin/www_bget?ko:K12124	ko04712(Circadian rhythm - plant)	sp|Q9AWL7|GIGAN_ORYSJ	Protein GIGANTEA OS=Oryza sativa subsp. japonica OX=39947 GN=GI PE=2 SV=2
TRINITY_DN10233_c0_g1_i1	435	putative glucuronosyltransferase PGSIP8 [Asparagus officinalis]	GO:0016740(transferase activity);GO:0016021(integral component of membrane)	*	*	*	*	sp|Q8VZP6|GUX8_ARATH	Putative glucuronosyltransferase PGSIP8 OS=Arabidopsis thaliana OX=3702 GN=PGSIP8 PE=2 SV=1
TRINITY_DN10234_c0_g1_i1	290	amino acid transporter ANT1 [Asparagus officinalis]	GO:0015171(amino acid transmembrane transporter activity);GO:0003333(amino acid transmembrane transport);GO:0016021(integral component of membrane)	K14209	SLC36A, PAT	http://www.genome.jp/dbget-bin/www_bget?ko:K14209	*	sp|Q9SF09|ANT1_ARATH	Amino acid transporter ANT1 OS=Arabidopsis thaliana OX=3702 GN=ANT1 PE=1 SV=1
TRINITY_DN10235_c0_g1_i2	697	Neutral/alkaline invertase 3, chloroplastic [Ananas comosus]	GO:0033926(glycopeptide alpha-N-acetylgalactosaminidase activity);GO:0004575(sucrose alpha-glucosidase activity);GO:0005987(sucrose catabolic process);GO:0009507(chloroplast)	*	*	*	*	sp|Q6H6N5|NIN3_ORYSJ	Neutral/alkaline invertase 3, chloroplastic OS=Oryza sativa subsp. japonica OX=39947 GN=NIN3 PE=2 SV=1
TRINITY_DN10236_c0_g1_i1	280	hypothetical protein ES319_A05G188500v1 [Gossypium barbadense]	GO:0005524(ATP binding);GO:0004672(protein kinase activity);GO:0009742(brassinosteroid mediated signaling pathway)	K14500	BSK	http://www.genome.jp/dbget-bin/www_bget?ko:K14500	ko04075(Plant hormone signal transduction)	sp|Q944A7|BSK1_ARATH	Serine/threonine-protein kinase BSK1 OS=Arabidopsis thaliana OX=3702 GN=BSK1 PE=1 SV=1
TRINITY_DN10237_c0_g1_i4	1823	*	*	*	*	*	*	*	*
TRINITY_DN10237_c0_g2_i1	419	*	*	*	*	*	*	*	*
TRINITY_DN10237_c1_g1_i1	328	*	*	*	*	*	*	*	*
TRINITY_DN10237_c1_g2_i1	333	*	*	*	*	*	*	*	*
TRINITY_DN10237_c2_g1_i1	479	*	*	*	*	*	*	*	*
TRINITY_DN10238_c0_g1_i1	329	uncharacterized protein A4U43_C09F13750 [Asparagus officinalis]	GO:0003677(DNA binding);GO:0046872(metal ion binding);GO:0005634(nucleus)	*	*	*	*	sp|Q6YZE8|SPL16_ORYSJ	Squamosa promoter-binding-like protein 16 OS=Oryza sativa subsp. japonica OX=39947 GN=SPL16 PE=2 SV=1
TRINITY_DN10239_c0_g1_i1	606	DEAD-box ATP-dependent RNA helicase 21, partial [Asparagus officinalis]	GO:0005524(ATP binding);GO:0004386(helicase activity);GO:0003723(RNA binding);GO:0000398(mRNA splicing, via spliceosome);GO:0071013(catalytic step 2 spliceosome)	K12858	DDX23, PRP28	http://www.genome.jp/dbget-bin/www_bget?ko:K12858	ko03040(Spliceosome)	sp|Q53RK8|RH21_ORYSJ	DEAD-box ATP-dependent RNA helicase 21 OS=Oryza sativa subsp. japonica OX=39947 GN=Os03g0708600 PE=2 SV=1
TRINITY_DN10239_c0_g2_i1	1017	DEAD-box ATP-dependent RNA helicase 21 [Ananas comosus]	GO:0005524(ATP binding);GO:0004386(helicase activity);GO:0003676(nucleic acid binding);GO:0003723(RNA binding);GO:0000398(mRNA splicing, via spliceosome);GO:0071013(catalytic step 2 spliceosome)	K12858	DDX23, PRP28	http://www.genome.jp/dbget-bin/www_bget?ko:K12858	ko03040(Spliceosome)	sp|Q53RK8|RH21_ORYSJ	DEAD-box ATP-dependent RNA helicase 21 OS=Oryza sativa subsp. japonica OX=39947 GN=Os03g0708600 PE=2 SV=1
TRINITY_DN1023_c0_g1_i4	1597	heavy metal-associated isoprenylated plant protein 3 isoform X2 [Elaeis guineensis]	GO:0046872(metal ion binding);GO:0030001(metal ion transport)	*	*	*	*	sp|Q9FJH5|HIP3_ARATH	Heavy metal-associated isoprenylated plant protein 3 OS=Arabidopsis thaliana OX=3702 GN=HIPP03 PE=1 SV=1
TRINITY_DN1023_c1_g1_i2	3707	LOW QUALITY PROTEIN: calmodulin-interacting protein 111 [Asparagus officinalis]	GO:0005524(ATP binding);GO:0016887(ATPase activity);GO:0009507(chloroplast);GO:0005737(cytoplasm)	*	*	*	*	sp|Q9LET7|CI111_ARATH	Calmodulin-interacting protein 111 OS=Arabidopsis thaliana OX=3702 GN=CIP111 PE=1 SV=1
TRINITY_DN1023_c1_g2_i1	792	*	*	*	*	*	*	*	*
TRINITY_DN1023_c1_g3_i1	957	*	*	*	*	*	*	*	*
TRINITY_DN10240_c0_g1_i6	3659	importin-11 isoform X1 [Asparagus officinalis]	GO:0008536(Ran GTPase binding);GO:0006886(intracellular protein transport);GO:0005634(nucleus);GO:0006606(protein import into nucleus);GO:0005829(cytosol);GO:0005635(nuclear envelope)	*	*	*	*	sp|Q9UI26|IPO11_HUMAN	Importin-11 OS=Homo sapiens OX=9606 GN=IPO11 PE=1 SV=1
TRINITY_DN10241_c0_g1_i1	214	PREDICTED: F-box protein At2g32560-like [Populus euphratica]	*	*	*	*	*	sp|Q8RY82|FB121_ARATH	F-box protein At2g32560 OS=Arabidopsis thaliana OX=3702 GN=At2g32560 PE=2 SV=1
TRINITY_DN10241_c1_g1_i1	319	F-box protein At2g32560-like isoform X2 [Asparagus officinalis]	*	*	*	*	*	sp|Q8RY82|FB121_ARATH	F-box protein At2g32560 OS=Arabidopsis thaliana OX=3702 GN=At2g32560 PE=2 SV=1
TRINITY_DN10242_c0_g1_i1	220	putative protein phosphatase 2C 15 [Apostasia shenzhenica]	GO:0004722(protein serine/threonine phosphatase activity)	*	*	*	*	sp|Q0JMD4|P2C03_ORYSJ	Probable protein phosphatase 2C 3 OS=Oryza sativa subsp. japonica OX=39947 GN=Os01g0513100 PE=2 SV=2
TRINITY_DN10243_c0_g1_i1	477	hypothetical protein B296_00015981 [Ensete ventricosum]	GO:0004857(enzyme inhibitor activity);GO:0043086(negative regulation of catalytic activity)	*	*	*	*	sp|P17407|21KD_DAUCA	21 kDa protein OS=Daucus carota OX=4039 PE=2 SV=1
TRINITY_DN10244_c0_g1_i2	319	uncharacterized protein LOC109825485 [Asparagus officinalis]	*	*	*	*	*	*	*
TRINITY_DN10245_c0_g1_i1	1659	uncharacterized protein LOC109841062 [Asparagus officinalis]	GO:0016021(integral component of membrane)	*	*	*	*	*	*
TRINITY_DN10246_c0_g1_i15	1904	ACT domain-containing protein ACR10 isoform X1 [Asparagus officinalis]	*	*	*	*	*	sp|Q9SJM1|ACR10_ARATH	ACT domain-containing protein ACR10 OS=Arabidopsis thaliana OX=3702 GN=ACR10 PE=2 SV=1
TRINITY_DN10246_c1_g1_i1	1506	cAMP-regulated phosphoprotein 21-like isoform X2 [Asparagus officinalis]	GO:0003676(nucleic acid binding)	*	*	*	*	sp|Q15032|R3HD1_HUMAN	R3H domain-containing protein 1 OS=Homo sapiens OX=9606 GN=R3HDM1 PE=1 SV=3
TRINITY_DN10247_c0_g1_i1	1379	UDP-glucose 6-dehydrogenase 4 [Elaeis guineensis]	GO:0051287(NAD binding);GO:0003979(UDP-glucose 6-dehydrogenase activity);GO:0006024(glycosaminoglycan biosynthetic process);GO:0005829(cytosol);GO:0005634(nucleus)	K00012	UGDH, ugd	http://www.genome.jp/dbget-bin/www_bget?ko:K00012	ko00520(Amino sugar and nucleotide sugar metabolism);ko00053(Ascorbate and aldarate metabolism);ko00040(Pentose and glucuronate interconversions)	sp|Q2QS14|UGDH4_ORYSJ	UDP-glucose 6-dehydrogenase 4 OS=Oryza sativa subsp. japonica OX=39947 GN=UGD4 PE=2 SV=1
TRINITY_DN10247_c1_g1_i1	213	hypothetical protein EJB05_07566, partial [Eragrostis curvula]	GO:0051287(NAD binding);GO:0003979(UDP-glucose 6-dehydrogenase activity);GO:0006024(glycosaminoglycan biosynthetic process);GO:0005829(cytosol);GO:0005634(nucleus)	K00012	UGDH, ugd	http://www.genome.jp/dbget-bin/www_bget?ko:K00012	ko00520(Amino sugar and nucleotide sugar metabolism);ko00053(Ascorbate and aldarate metabolism);ko00040(Pentose and glucuronate interconversions)	sp|Q2QS14|UGDH4_ORYSJ	UDP-glucose 6-dehydrogenase 4 OS=Oryza sativa subsp. japonica OX=39947 GN=UGD4 PE=2 SV=1
TRINITY_DN10248_c0_g1_i1	250	*	*	*	*	*	*	*	*
TRINITY_DN10248_c1_g1_i1	371	*	*	*	*	*	*	*	*
TRINITY_DN10249_c0_g1_i4	1170	hypothetical protein AXF42_Ash007199 [Apostasia shenzhenica]	GO:0043565(sequence-specific DNA binding);GO:0044212;GO:0005634(nucleus)	*	*	*	*	sp|Q9LJG8|ASIL2_ARATH	Trihelix transcription factor ASIL2 OS=Arabidopsis thaliana OX=3702 GN=ASIL2 PE=1 SV=1
TRINITY_DN10249_c0_g2_i1	753	uncharacterized protein LOC109824986 isoform X1 [Asparagus officinalis]	*	*	*	*	*	*	*
TRINITY_DN10249_c0_g3_i1	475	probable calcium-binding mitochondrial carrier F17E5.2 [Elaeis guineensis]	*	*	*	*	*	*	*
TRINITY_DN10249_c0_g4_i1	561	trihelix transcription factor ASIL2-like [Asparagus officinalis]	*	*	*	*	*	*	*
TRINITY_DN1024_c0_g1_i1	1861	UBP1-associated protein 2B-like [Phoenix dactylifera]	GO:0003723(RNA binding)	K12741	HNRNPA1_3	http://www.genome.jp/dbget-bin/www_bget?ko:K12741	ko03040(Spliceosome)	sp|O80678|UBA2B_ARATH	UBP1-associated protein 2B OS=Arabidopsis thaliana OX=3702 GN=UBA2B PE=2 SV=1
TRINITY_DN10250_c0_g1_i2	1405	NAC domain-containing protein 22 [Elaeis guineensis]	GO:0003677(DNA binding);GO:0006355(regulation of transcription, DNA-templated);GO:0005634(nucleus)	*	*	*	*	sp|Q10S65|NAC22_ORYSJ	NAC domain-containing protein 22 OS=Oryza sativa subsp. japonica OX=39947 GN=NAC022 PE=2 SV=1
TRINITY_DN10251_c0_g1_i1	890	myb-related protein 306-like [Asparagus officinalis]	GO:0003677(DNA binding);GO:0005634(nucleus);GO:0003700(DNA-binding transcription factor activity);GO:0043565(sequence-specific DNA binding);GO:0044212;GO:0030154(cell differentiation);GO:0009733(response to auxin);GO:0009723(response to ethylene);GO:0009739(response to gibberellin)	K09422	MYBP	http://www.genome.jp/dbget-bin/www_bget?ko:K09422	*	sp|P81392|MYB06_ANTMA	Myb-related protein 306 OS=Antirrhinum majus OX=4151 GN=MYB306 PE=2 SV=1
TRINITY_DN10252_c0_g1_i1	866	LOW QUALITY PROTEIN: protein-tyrosine-phosphatase MKP1-like [Phoenix dactylifera]	*	*	*	*	*	sp|Q9C5S1|MKP1_ARATH	Protein-tyrosine-phosphatase MKP1 OS=Arabidopsis thaliana OX=3702 GN=MKP1 PE=1 SV=1
TRINITY_DN10253_c0_g1_i2	778	PREDICTED: protein IQ-DOMAIN 14-like [Musa acuminata subsp. malaccensis]	*	*	*	*	*	*	*
TRINITY_DN10254_c0_g1_i2	385	*	*	*	*	*	*	*	*
TRINITY_DN10255_c0_g1_i1	736	bet1-like protein At4g14600 [Asparagus officinalis]	GO:0015031(protein transport);GO:0030173(integral component of Golgi membrane)	K08505	SFT1	http://www.genome.jp/dbget-bin/www_bget?ko:K08505	ko04130(SNARE interactions in vesicular transport)	sp|Q8VXX9|BETL1_ARATH	Bet1-like protein At4g14600 OS=Arabidopsis thaliana OX=3702 GN=At4g14600 PE=2 SV=1
TRINITY_DN10255_c0_g2_i2	798	bet1-like protein At4g14600 [Asparagus officinalis]	GO:0015031(protein transport);GO:0030173(integral component of Golgi membrane)	K08505	SFT1	http://www.genome.jp/dbget-bin/www_bget?ko:K08505	ko04130(SNARE interactions in vesicular transport)	sp|Q8VXX9|BETL1_ARATH	Bet1-like protein At4g14600 OS=Arabidopsis thaliana OX=3702 GN=At4g14600 PE=2 SV=1
TRINITY_DN10256_c0_g1_i2	1301	psbP domain-containing protein 1, chloroplastic [Asparagus officinalis]	GO:0005509(calcium ion binding);GO:0015979(photosynthesis);GO:0019898(extrinsic component of membrane);GO:0009654(photosystem II oxygen evolving complex)	*	*	*	*	sp|O23403|PPD1_ARATH	PsbP domain-containing protein 1, chloroplastic OS=Arabidopsis thaliana OX=3702 GN=PPD1 PE=1 SV=1
TRINITY_DN10257_c0_g1_i1	1817	tRNA (guanine(37)-N1)-methyltransferase 2 isoform X2 [Asparagus officinalis]	GO:0052906(tRNA );GO:0009019(tRNA );GO:0008175(tRNA methyltransferase activity);GO:0030488(tRNA methylation);GO:0002939(tRNA N1-guanine methylation);GO:0005737(cytoplasm);GO:0005759(mitochondrial matrix);GO:0005634(nucleus)	K15429	TRM5, TRMT5	http://www.genome.jp/dbget-bin/www_bget?ko:K15429	*	sp|F6HH45|TRM52_VITVI	tRNA (guanine(37)-N1)-methyltransferase 2 OS=Vitis vinifera OX=29760 GN=VIT_11s0016g04350 PE=3 SV=1
TRINITY_DN10257_c1_g1_i1	220	tRNA (guanine(37)-N1)-methyltransferase 2 isoform X1 [Asparagus officinalis]	GO:0052906(tRNA );GO:0009019(tRNA );GO:0008175(tRNA methyltransferase activity);GO:0030488(tRNA methylation);GO:0002939(tRNA N1-guanine methylation);GO:0005737(cytoplasm);GO:0005759(mitochondrial matrix);GO:0005634(nucleus)	K15429	TRM5, TRMT5	http://www.genome.jp/dbget-bin/www_bget?ko:K15429	*	sp|F6HH45|TRM52_VITVI	tRNA (guanine(37)-N1)-methyltransferase 2 OS=Vitis vinifera OX=29760 GN=VIT_11s0016g04350 PE=3 SV=1
TRINITY_DN10258_c0_g1_i1	1417	CMP-sialic acid transporter 4-like [Asparagus officinalis]	GO:0015165(pyrimidine nucleotide-sugar transmembrane transporter activity);GO:0005794(Golgi apparatus);GO:0030173(integral component of Golgi membrane);GO:0000139(Golgi membrane);GO:0016021(integral component of membrane)	*	*	*	*	sp|Q01IU9|CSTR4_ORYSI	CMP-sialic acid transporter 4 OS=Oryza sativa subsp. indica OX=39946 GN=CSTLP4 PE=3 SV=1
TRINITY_DN10259_c0_g1_i1	315	citrate synthase 4, mitochondrial-like [Asparagus officinalis]	GO:0004108(citrate );GO:0005975(carbohydrate metabolic process);GO:0006101(citrate metabolic process);GO:0006099(tricarboxylic acid cycle);GO:0005759(mitochondrial matrix);GO:0005739(mitochondrion)	K01647	CS, gltA	http://www.genome.jp/dbget-bin/www_bget?ko:K01647	ko00020(Citrate cycle (TCA cycle));ko00630(Glyoxylate and dicarboxylate metabolism)	sp|P20115|CISY4_ARATH	Citrate synthase 4, mitochondrial OS=Arabidopsis thaliana OX=3702 GN=CSY4 PE=1 SV=3
TRINITY_DN1025_c0_g1_i4	1695	fasciclin-like arabinogalactan protein 8 [Elaeis guineensis]	GO:0046658(anchored component of plasma membrane);GO:0016021(integral component of membrane)	*	*	*	*	sp|Q9LZX4|FLA10_ARATH	Fasciclin-like arabinogalactan protein 10 OS=Arabidopsis thaliana OX=3702 GN=FLA10 PE=2 SV=1
TRINITY_DN10260_c0_g1_i2	3089	TORTIFOLIA1-like protein 2 isoform X1 [Asparagus officinalis]	GO:0008017(microtubule binding);GO:0005874(microtubule)	*	*	*	*	sp|F4IK92|TORL2_ARATH	TORTIFOLIA1-like protein 2 OS=Arabidopsis thaliana OX=3702 GN=TOR1L2 PE=4 SV=1
TRINITY_DN10261_c0_g1_i4	2441	protein LNK2 isoform X1 [Asparagus officinalis]	GO:0007623(circadian rhythm);GO:0006355(regulation of transcription, DNA-templated)	*	*	*	*	sp|F4JCX9|LNK2_ARATH	Protein LNK2 OS=Arabidopsis thaliana OX=3702 GN=LNK2 PE=1 SV=1
TRINITY_DN10262_c0_g1_i5	516	molybdopterin synthase sulfur carrier subunit [Asparagus officinalis]	GO:0030366(molybdopterin synthase activity);GO:0000166(nucleotide binding);GO:0009734(auxin-activated signaling pathway);GO:0006777(Mo-molybdopterin cofactor biosynthetic process);GO:0018315(molybdenum incorporation into molybdenum-molybdopterin complex);GO:0005829(cytosol);GO:0019008(molybdopterin synthase complex)	K03635	MOCS2, moaE	http://www.genome.jp/dbget-bin/www_bget?ko:K03635	ko04122(Sulfur relay system);ko00790(Folate biosynthesis)	sp|A2X635|MOC2A_ORYSI	Molybdopterin synthase sulfur carrier subunit OS=Oryza sativa subsp. indica OX=39946 GN=OsI_07667 PE=3 SV=1
TRINITY_DN10263_c0_g1_i1	1859	lycopene epsilon cyclase, chloroplastic [Asparagus officinalis]	GO:0016705(oxidoreductase activity, acting on paired donors, with incorporation or reduction of molecular oxygen);GO:0016117(carotenoid biosynthetic process)	K06444	lcyE, crtL2	http://www.genome.jp/dbget-bin/www_bget?ko:K06444	ko00906(Carotenoid biosynthesis)	sp|D9IL24|LCYE_ONCHC	Lycopene epsilon cyclase, chloroplastic OS=Oncidium hybrid cultivar OX=141207 GN=LCY-E PE=2 SV=1
TRINITY_DN10264_c0_g1_i1	349	probable glutamyl endopeptidase, chloroplastic [Asparagus officinalis]	*	*	*	*	*	sp|Q10MJ1|CGEP_ORYSJ	Probable glutamyl endopeptidase, chloroplastic OS=Oryza sativa subsp. japonica OX=39947 GN=GEP PE=2 SV=1
TRINITY_DN10265_c0_g1_i1	837	hypothetical protein AXF42_Ash004948 [Apostasia shenzhenica]	*	*	*	*	*	*	*
TRINITY_DN10266_c0_g1_i1	2143	probable protein phosphatase 2C 67 [Phoenix dactylifera]	GO:0004724(magnesium-dependent protein serine/threonine phosphatase activity);GO:0004722(protein serine/threonine phosphatase activity);GO:0005829(cytosol);GO:0005634(nucleus)	K17500	ILKAP	http://www.genome.jp/dbget-bin/www_bget?ko:K17500	*	sp|Q0J2R1|P2C67_ORYSJ	Probable protein phosphatase 2C 67 OS=Oryza sativa subsp. japonica OX=39947 GN=Os09g0314400 PE=2 SV=1
TRINITY_DN10267_c0_g1_i2	2610	LOW QUALITY PROTEIN: AP2-like ethylene-responsive transcription factor CRL5 [Phoenix dactylifera]	GO:0003677(DNA binding);GO:0003700(DNA-binding transcription factor activity);GO:0005634(nucleus)	K09285	OVM, ANT	http://www.genome.jp/dbget-bin/www_bget?ko:K09285	*	sp|Q84Z02|CRL5_ORYSJ	AP2-like ethylene-responsive transcription factor CRL5 OS=Oryza sativa subsp. japonica OX=39947 GN=CRL5 PE=2 SV=1
TRINITY_DN10267_c2_g1_i1	471	heat stress transcription factor [Agave sisalana]	*	*	*	*	*	*	*
TRINITY_DN10267_c3_g1_i1	618	uncharacterized protein LOC109820049 [Asparagus officinalis]	*	*	*	*	*	sp|O66874|PBPA_AQUAE	Penicillin-binding protein 1A OS=Aquifex aeolicus (strain VF5) OX=224324 GN=mrcA PE=1 SV=1
TRINITY_DN10268_c0_g1_i1	265	*	*	*	*	*	*	*	*
TRINITY_DN10268_c1_g1_i1	249	*	*	*	*	*	*	*	*
TRINITY_DN10268_c1_g2_i1	208	*	*	*	*	*	*	*	*
TRINITY_DN10269_c0_g1_i1	2202	protein DYAD-like [Asparagus officinalis]	*	*	*	*	*	sp|Q53KW9|AM1_ORYSJ	Protein AMEIOTIC 1 homolog OS=Oryza sativa subsp. japonica OX=39947 GN=AM1 PE=1 SV=1
TRINITY_DN1026_c0_g1_i4	1037	ribulose bisphosphate carboxylase small chain, chloroplastic-like [Asparagus officinalis]	GO:0004497(monooxygenase activity);GO:0016984(ribulose-bisphosphate carboxylase activity);GO:0015977(carbon fixation);GO:0009853(photorespiration);GO:0015979(photosynthesis);GO:0009507(chloroplast)	K01602	rbcS	http://www.genome.jp/dbget-bin/www_bget?ko:K01602	ko00630(Glyoxylate and dicarboxylate metabolism);ko00710(Carbon fixation in photosynthetic organisms)	sp|O24045|RBS_MUSAC	Ribulose bisphosphate carboxylase small chain, chloroplastic OS=Musa acuminata OX=4641 GN=RBCS1 PE=2 SV=1
TRINITY_DN10270_c0_g1_i1	1705	LOW QUALITY PROTEIN: probable GTP diphosphokinase CRSH1, chloroplastic [Asparagus officinalis]	GO:0005509(calcium ion binding);GO:0015969(guanosine tetraphosphate metabolic process);GO:0016301(kinase activity)	*	*	*	*	sp|Q6ATB4|CRSH1_ORYSJ	Probable GTP diphosphokinase CRSH1, chloroplastic OS=Oryza sativa subsp. japonica OX=39947 GN=CRSH1 PE=2 SV=1
TRINITY_DN10270_c0_g2_i1	410	probable GTP diphosphokinase CRSH1, chloroplastic isoform X2 [Asparagus officinalis]	*	*	*	*	*	*	*
TRINITY_DN10270_c1_g1_i1	250	LOW QUALITY PROTEIN: probable GTP diphosphokinase CRSH1, chloroplastic [Asparagus officinalis]	*	*	*	*	*	sp|Q75IS2|CRSH3_ORYSJ	Probable GTP diphosphokinase CRSH3, chloroplastic OS=Oryza sativa subsp. japonica OX=39947 GN=CRSH3 PE=2 SV=1
TRINITY_DN10271_c0_g1_i2	928	uncharacterized protein At1g27050 [Asparagus officinalis]	GO:0003723(RNA binding)	*	*	*	*	sp|P0CJ66|Y1705_ARATH	Uncharacterized protein At1g27050 OS=Arabidopsis thaliana OX=3702 GN=At1g27050 PE=2 SV=1
TRINITY_DN10272_c0_g1_i1	987	uncharacterized protein LOC109829162 [Asparagus officinalis]	GO:0016021(integral component of membrane)	*	*	*	*	*	*
TRINITY_DN10272_c1_g1_i1	268	hypothetical protein B296_00027574, partial [Ensete ventricosum]	GO:0016021(integral component of membrane)	*	*	*	*	*	*
TRINITY_DN10272_c1_g2_i1	294	*	*	*	*	*	*	*	*
TRINITY_DN10273_c0_g1_i1	320	*	*	*	*	*	*	*	*
TRINITY_DN10274_c0_g1_i1	467	leucine--tRNA ligase, cytoplasmic [Elaeis guineensis]	GO:0002161(aminoacyl-tRNA editing activity);GO:0005524(ATP binding);GO:0004823(leucine-tRNA ligase activity);GO:0006429(leucyl-tRNA aminoacylation)	K01869	LARS, leuS	http://www.genome.jp/dbget-bin/www_bget?ko:K01869	ko00970(Aminoacyl-tRNA biosynthesis)	sp|F4I116|SYLC_ARATH	Leucine--tRNA ligase, cytoplasmic OS=Arabidopsis thaliana OX=3702 GN=At1g09620 PE=1 SV=1
TRINITY_DN10275_c0_g1_i1	489	serine/threonine-protein phosphatase 6 regulatory subunit 3 isoform X2 [Dendrobium catenatum]	GO:0019903(protein phosphatase binding);GO:0043666(regulation of phosphoprotein phosphatase activity);GO:0005774(vacuolar membrane);GO:0019888(protein phosphatase regulator activity)	K15501	PPP6R3, SAPS3	http://www.genome.jp/dbget-bin/www_bget?ko:K15501	*	*	*
TRINITY_DN10276_c0_g1_i2	900	LOW QUALITY PROTEIN: auxin response factor 19-like [Asparagus officinalis]	GO:0003677(DNA binding);GO:0009734(auxin-activated signaling pathway);GO:0006355(regulation of transcription, DNA-templated);GO:0005634(nucleus)	*	*	*	*	sp|Q0D9R7|ARFS_ORYSJ	Auxin response factor 19 OS=Oryza sativa subsp. japonica OX=39947 GN=ARF19 PE=2 SV=2
TRINITY_DN10277_c0_g1_i1	2142	D-lactate dehydrogenase [cytochrome], mitochondrial isoform X1 [Elaeis guineensis]	GO:0004458(D-lactate dehydrogenase );GO:0008720(D-lactate dehydrogenase activity);GO:0071949(FAD binding);GO:0050660(flavin adenine dinucleotide binding);GO:1903457(lactate catabolic process);GO:0005739(mitochondrion);GO:0016491(oxidoreductase activity)	K00102	dld, LDHD	http://www.genome.jp/dbget-bin/www_bget?ko:K00102	ko00620(Pyruvate metabolism)	sp|Q94AX4|DLD_ARATH	D-lactate dehydrogenase [cytochrome], mitochondrial OS=Arabidopsis thaliana OX=3702 GN=DLD PE=1 SV=1
TRINITY_DN10277_c0_g2_i1	1800	D-lactate dehydrogenase [cytochrome], mitochondrial-like [Ananas comosus]	GO:0004458(D-lactate dehydrogenase );GO:0008720(D-lactate dehydrogenase activity);GO:0071949(FAD binding);GO:0050660(flavin adenine dinucleotide binding);GO:1903457(lactate catabolic process);GO:0005739(mitochondrion)	K00102	dld, LDHD	http://www.genome.jp/dbget-bin/www_bget?ko:K00102	ko00620(Pyruvate metabolism)	sp|Q94AX4|DLD_ARATH	D-lactate dehydrogenase [cytochrome], mitochondrial OS=Arabidopsis thaliana OX=3702 GN=DLD PE=1 SV=1
TRINITY_DN10278_c0_g1_i1	296	glutamate synthase 1 [NADH], chloroplastic isoform X1 [Asparagus officinalis]	*	*	*	*	*	sp|Q03460|GLSN_MEDSA	Glutamate synthase [NADH], amyloplastic OS=Medicago sativa OX=3879 PE=1 SV=1
TRINITY_DN10279_c0_g1_i1	292	*	*	*	*	*	*	*	*
TRINITY_DN1027_c0_g1_i4	1665	PREDICTED: mitogen-activated protein kinase 1 [Musa acuminata subsp. malaccensis]	GO:0005524(ATP binding);GO:0004707(MAP kinase activity);GO:0035556(intracellular signal transduction);GO:0010468(regulation of gene expression);GO:0005737(cytoplasm);GO:0005634(nucleus)	K14512	MPK6	http://www.genome.jp/dbget-bin/www_bget?ko:K14512	ko04016(MAPK signaling pathway - plant);ko04075(Plant hormone signal transduction);ko04626(Plant-pathogen interaction)	sp|Q84UI5|MPK1_ORYSJ	Mitogen-activated protein kinase 1 OS=Oryza sativa subsp. japonica OX=39947 GN=MPK1 PE=1 SV=1
TRINITY_DN10280_c0_g1_i1	1280	serine/threonine-protein kinase HT1-like [Asparagus officinalis]	GO:0005524(ATP binding);GO:0004672(protein kinase activity)	*	*	*	*	sp|Q9ZQ31|STY13_ARATH	Serine/threonine-protein kinase STY13 OS=Arabidopsis thaliana OX=3702 GN=STY13 PE=1 SV=2
TRINITY_DN10280_c0_g2_i1	771	serine/threonine-protein kinase HT1-like [Asparagus officinalis]	GO:0005524(ATP binding);GO:0004674(protein serine/threonine kinase activity)	*	*	*	*	sp|Q9ZQ31|STY13_ARATH	Serine/threonine-protein kinase STY13 OS=Arabidopsis thaliana OX=3702 GN=STY13 PE=1 SV=2
TRINITY_DN10280_c1_g1_i1	319	*	*	*	*	*	*	*	*
TRINITY_DN10281_c0_g1_i1	364	*	*	*	*	*	*	*	*
TRINITY_DN10281_c0_g2_i1	291	*	*	*	*	*	*	*	*
TRINITY_DN10281_c1_g1_i2	609	*	*	*	*	*	*	*	*
TRINITY_DN10281_c1_g2_i1	310	*	*	*	*	*	*	*	*
TRINITY_DN10282_c0_g1_i2	1807	cytochrome P450 71A9-like [Asparagus officinalis]	GO:0020037(heme binding);GO:0005506(iron ion binding);GO:0004497(monooxygenase activity);GO:0016705(oxidoreductase activity, acting on paired donors, with incorporation or reduction of molecular oxygen);GO:0016021(integral component of membrane)	*	*	*	*	sp|O81970|C71A9_SOYBN	Cytochrome P450 71A9 OS=Glycine max OX=3847 GN=CYP71A9 PE=2 SV=1
TRINITY_DN10282_c1_g1_i1	373	cytochrome P450 71A9-like [Phoenix dactylifera]	GO:0020037(heme binding);GO:0005506(iron ion binding);GO:0004497(monooxygenase activity);GO:0016705(oxidoreductase activity, acting on paired donors, with incorporation or reduction of molecular oxygen);GO:0016021(integral component of membrane)	*	*	*	*	sp|O81970|C71A9_SOYBN	Cytochrome P450 71A9 OS=Glycine max OX=3847 GN=CYP71A9 PE=2 SV=1
TRINITY_DN10283_c0_g1_i1	1244	uncharacterized protein LOC105033574 [Elaeis guineensis]	GO:0061575(cyclin-dependent protein serine/threonine kinase activator activity);GO:0016301(kinase activity);GO:0006289(nucleotide-excision repair);GO:0005675(transcription factor TFIIH holo complex);GO:0006281(DNA repair);GO:0000079(regulation of cyclin-dependent protein serine/threonine kinase activity);GO:0006357(regulation of transcription by RNA polymerase II)	K10842	MNAT1	http://www.genome.jp/dbget-bin/www_bget?ko:K10842	ko03420(Nucleotide excision repair);ko03022(Basal transcription factors)	sp|P51951|MAT1_XENLA	CDK-activating kinase assembly factor MAT1 OS=Xenopus laevis OX=8355 GN=mnat1 PE=2 SV=1
TRINITY_DN10284_c0_g1_i1	999	uncharacterized protein LOC109822380 [Asparagus officinalis]	*	*	*	*	*	*	*
TRINITY_DN10285_c0_g1_i1	242	hypothetical protein C4D60_Mb07t16500 [Musa balbisiana]	*	*	*	*	*	*	*
TRINITY_DN10286_c0_g1_i1	783	LOW QUALITY PROTEIN: pathogenesis-related genes transcriptional activator PTI6-like [Elaeis guineensis]	GO:0003677(DNA binding);GO:0003700(DNA-binding transcription factor activity);GO:0005634(nucleus)	K13434	PTI6	http://www.genome.jp/dbget-bin/www_bget?ko:K13434	ko04626(Plant-pathogen interaction)	sp|O04682|PTI6_SOLLC	Pathogenesis-related genes transcriptional activator PTI6 OS=Solanum lycopersicum OX=4081 GN=PTI6 PE=2 SV=1
TRINITY_DN10286_c0_g2_i1	934	pathogenesis-related genes transcriptional activator PTI6-like [Phoenix dactylifera]	GO:0003677(DNA binding);GO:0003700(DNA-binding transcription factor activity);GO:0005634(nucleus)	K13434	PTI6	http://www.genome.jp/dbget-bin/www_bget?ko:K13434	ko04626(Plant-pathogen interaction)	sp|O04682|PTI6_SOLLC	Pathogenesis-related genes transcriptional activator PTI6 OS=Solanum lycopersicum OX=4081 GN=PTI6 PE=2 SV=1
TRINITY_DN10287_c0_g1_i4	759	core histone H2A/H2B/H3/H4 [Medicago truncatula]	GO:0003677(DNA binding);GO:0046982(protein heterodimerization activity);GO:0000786(nucleosome);GO:0005634(nucleus)	K11253	H3	http://www.genome.jp/dbget-bin/www_bget?ko:K11253	*	sp|P59226|H32_ARATH	Histone H3.2 OS=Arabidopsis thaliana OX=3702 GN=HTR2 PE=1 SV=2
TRINITY_DN10287_c0_g2_i2	285	hypothetical protein BRADI_1g50821v3 [Brachypodium distachyon]	*	K11253	H3	http://www.genome.jp/dbget-bin/www_bget?ko:K11253	*	sp|P59226|H32_ARATH	Histone H3.2 OS=Arabidopsis thaliana OX=3702 GN=HTR2 PE=1 SV=2
TRINITY_DN10287_c2_g1_i1	345	unnamed protein product [Triticum turgidum subsp. durum]	GO:0003677(DNA binding);GO:0046982(protein heterodimerization activity);GO:0000786(nucleosome);GO:0005634(nucleus)	K11253	H3	http://www.genome.jp/dbget-bin/www_bget?ko:K11253	*	sp|P68429|H32_MEDSA	Histone H3.2 OS=Medicago sativa OX=3879 GN=H3-1.1 PE=1 SV=2
TRINITY_DN10288_c0_g1_i3	641	lysM domain receptor-like kinase 3 [Vigna radiata var. radiata]	GO:0005524(ATP binding);GO:0004672(protein kinase activity)	*	*	*	*	*	*
TRINITY_DN10289_c0_g1_i1	756	histone-lysine N-methyltransferase, H3 lysine-9 specific SUVH3-like [Asparagus officinalis]	GO:0018024(histone-lysine N-methyltransferase activity);GO:0008270(zinc ion binding);GO:0005694(chromosome);GO:0005634(nucleus)	K11420	EHMT	http://www.genome.jp/dbget-bin/www_bget?ko:K11420	ko00310(Lysine degradation)	sp|Q93YF5|SUVH1_TOBAC	Histone-lysine N-methyltransferase, H3 lysine-9 specific SUVH1 OS=Nicotiana tabacum OX=4097 GN=SUVH1 PE=1 SV=1
TRINITY_DN1028_c0_g1_i1	2230	protein NUCLEAR FUSION DEFECTIVE 4 [Ananas comosus]	GO:0016021(integral component of membrane)	*	*	*	*	sp|F4I9E1|NFD4_ARATH	Protein NUCLEAR FUSION DEFECTIVE 4 OS=Arabidopsis thaliana OX=3702 GN=NFD4 PE=3 SV=1
TRINITY_DN10290_c0_g1_i1	520	dof zinc finger protein DOF5.1 [Elaeis guineensis]	GO:0003677(DNA binding);GO:0006355(regulation of transcription, DNA-templated);GO:0005634(nucleus)	*	*	*	*	*	*
TRINITY_DN10292_c0_g1_i2	2242	probable sphingolipid transporter spinster homolog 2 [Asparagus officinalis]	GO:0055085(transmembrane transport);GO:0016021(integral component of membrane)	*	*	*	*	sp|Q9FLG8|SPNS2_ARATH	Probable sphingolipid transporter spinster homolog 2 OS=Arabidopsis thaliana OX=3702 GN=At5g64500 PE=2 SV=1
TRINITY_DN10293_c0_g1_i3	1209	uncharacterized protein LOC103723307 [Phoenix dactylifera]	*	*	*	*	*	*	*
TRINITY_DN10294_c0_g1_i1	340	ATP-dependent helicase BRM-like [Asparagus officinalis]	GO:0005524(ATP binding);GO:0003677(DNA binding);GO:0008094(DNA-dependent ATPase activity);GO:0004386(helicase activity);GO:0043044(ATP-dependent chromatin remodeling);GO:0045944(positive regulation of transcription by RNA polymerase II);GO:0040029(regulation of gene expression, epigenetic);GO:0005634(nucleus);GO:0006355(regulation of transcription, DNA-templated)	K11647	SMARCA2_4	http://www.genome.jp/dbget-bin/www_bget?ko:K11647	*	sp|Q6EVK6|BRM_ARATH	ATP-dependent helicase BRM OS=Arabidopsis thaliana OX=3702 GN=BRM PE=1 SV=1
TRINITY_DN10295_c0_g1_i2	2408	uncharacterized protein LOC103721331 [Phoenix dactylifera]	GO:0016021(integral component of membrane)	*	*	*	*	*	*
TRINITY_DN10295_c1_g1_i1	253	hypothetical protein C4D60_Mb02t20280 [Musa balbisiana]	GO:0016021(integral component of membrane)	*	*	*	*	*	*
TRINITY_DN10296_c0_g1_i1	1487	D-amino-acid transaminase, chloroplastic-like isoform X1 [Asparagus officinalis]	GO:0008696(4-amino-4-deoxychorismate lyase activity);GO:0030170(pyridoxal phosphate binding);GO:0046656(folic acid biosynthetic process);GO:0004084(branched-chain-amino-acid transaminase activity);GO:0009082(branched-chain amino acid biosynthetic process);GO:0005829(cytosol)	K18482	ADCL	http://www.genome.jp/dbget-bin/www_bget?ko:K18482	ko00790(Folate biosynthesis)	sp|Q8L493|DAAA_ARATH	D-amino-acid transaminase, chloroplastic OS=Arabidopsis thaliana OX=3702 GN=DAAT PE=1 SV=1
TRINITY_DN10297_c0_g1_i3	985	*	*	*	*	*	*	*	*
TRINITY_DN10298_c0_g1_i2	1759	uncharacterized protein LOC109825929 [Asparagus officinalis]	GO:0008120(ceramide glucosyltransferase activity);GO:0006679(glucosylceramide biosynthetic process);GO:0016021(integral component of membrane);GO:0016020(membrane);GO:0016757(transferase activity, transferring glycosyl groups)	*	*	*	*	*	*
TRINITY_DN10299_c0_g1_i1	1439	*	*	*	*	*	*	*	*
TRINITY_DN10299_c0_g2_i1	1411	*	*	*	*	*	*	*	*
TRINITY_DN1029_c0_g1_i2	281	hypothetical protein SETIT_7G095400v2 [Setaria italica]	*	K11253	H3	http://www.genome.jp/dbget-bin/www_bget?ko:K11253	*	sp|P59226|H32_ARATH	Histone H3.2 OS=Arabidopsis thaliana OX=3702 GN=HTR2 PE=1 SV=2
TRINITY_DN1029_c0_g2_i4	815	histone H3.3-like [Camellia sinensis]	GO:0003677(DNA binding);GO:0046982(protein heterodimerization activity);GO:0000786(nucleosome);GO:0005634(nucleus)	K11253	H3	http://www.genome.jp/dbget-bin/www_bget?ko:K11253	*	sp|P59169|H33_ARATH	Histone H3.3 OS=Arabidopsis thaliana OX=3702 GN=HTR4 PE=1 SV=2
TRINITY_DN1029_c1_g1_i1	225	unnamed protein product [Microthlaspi erraticum]	*	*	*	*	*	sp|Q402E2|H33A_LILLO	Histone H3.3a OS=Lilium longiflorum OX=4690 GN=MPH3 PE=2 SV=3
TRINITY_DN102_c0_g1_i3	1983	PREDICTED: pectinesterase-like [Musa acuminata subsp. malaccensis]	GO:0045330(aspartyl esterase activity);GO:0030599(pectinesterase activity);GO:0046910(pectinesterase inhibitor activity);GO:0042545(cell wall modification);GO:0045490(pectin catabolic process);GO:0005618(cell wall);GO:0005576(extracellular region);GO:0016021(integral component of membrane)	K01051	E3.1.1.11	http://www.genome.jp/dbget-bin/www_bget?ko:K01051	ko00040(Pentose and glucuronate interconversions)	sp|Q96576|PME3_SOLLC	Pectinesterase 3 OS=Solanum lycopersicum OX=4081 GN=PME3 PE=3 SV=1
TRINITY_DN10300_c0_g1_i1	1681	uncharacterized protein LOC109841331 isoform X2 [Asparagus officinalis]	GO:0008897(holo-[acyl-carrier-protein] synthase activity);GO:0000287(magnesium ion binding);GO:0019878(lysine biosynthetic process via aminoadipic acid)	K06133	LYS5, acpT	http://www.genome.jp/dbget-bin/www_bget?ko:K06133	ko00770(Pantothenate and CoA biosynthesis)	sp|P39144|LP14_BACIU	4&apos;-phosphopantetheinyl transferase OS=Bacillus subtilis OX=1423 GN=lpa-14 PE=3 SV=1
TRINITY_DN10300_c0_g2_i1	404	Somatic embryogenesis receptor kinase 1 [Apostasia shenzhenica]	GO:0009755(hormone-mediated signaling pathway);GO:0005886(plasma membrane)	*	*	*	*	sp|Q9FPJ5|LRR1_ARATH	Leucine-rich repeat protein 1 OS=Arabidopsis thaliana OX=3702 GN=LRR1 PE=1 SV=1
TRINITY_DN10301_c0_g1_i2	973	hypothetical protein ACMD2_09945 [Ananas comosus]	*	*	*	*	*	*	*
TRINITY_DN10302_c0_g1_i4	1586	carbon catabolite repressor protein 4 homolog 4-like isoform X3 [Asparagus officinalis]	GO:0000175(3'-5'-exoribonuclease activity);GO:0004535(poly)	K12603	CNOT6, CCR4	http://www.genome.jp/dbget-bin/www_bget?ko:K12603	ko03018(RNA degradation)	sp|A8MS41|CCR4D_ARATH	Carbon catabolite repressor protein 4 homolog 4 OS=Arabidopsis thaliana OX=3702 GN=CCR4-4 PE=1 SV=1
TRINITY_DN10303_c0_g1_i1	479	uncharacterized protein LOC109827313, partial [Asparagus officinalis]	*	*	*	*	*	*	*
TRINITY_DN10303_c1_g1_i1	420	uncharacterized protein LOC109827313, partial [Asparagus officinalis]	GO:0003676(nucleic acid binding);GO:0036459(thiol-dependent ubiquitinyl hydrolase activity);GO:0016579(protein deubiquitination)	*	*	*	*	*	*
TRINITY_DN10304_c0_g1_i2	851	uncharacterized protein LOC109836833 [Asparagus officinalis]	GO:0016671(oxidoreductase activity, acting on a sulfur group of donors, disulfide as acceptor);GO:0015035(protein disulfide oxidoreductase activity);GO:0047134(protein-disulfide reductase activity);GO:0045454(cell redox homeostasis);GO:0006662(glycerol ether metabolic process);GO:0005623(cell);GO:0005737(cytoplasm)	K03671	trxA	http://www.genome.jp/dbget-bin/www_bget?ko:K03671	*	sp|Q7X8R5|TRXM2_ORYSJ	Thioredoxin M2, chloroplastic OS=Oryza sativa subsp. japonica OX=39947 GN=Os04g0530600 PE=2 SV=2
TRINITY_DN10305_c0_g1_i6	1745	uncharacterized protein A4U43_C07F13780 [Asparagus officinalis]	GO:0003729(mRNA binding);GO:0003723(RNA binding);GO:0005737(cytoplasm);GO:0005634(nucleus);GO:1990904(ribonucleoprotein complex)	K13207	CUGBP, BRUNOL, CELF	http://www.genome.jp/dbget-bin/www_bget?ko:K13207	*	sp|Q8LFS6|BRN1L_ARATH	RNA-binding protein BRN1 OS=Arabidopsis thaliana OX=3702 GN=BRN1 PE=2 SV=1
TRINITY_DN10306_c0_g1_i1	451	COP1-interacting protein 7 isoform X1 [Elaeis guineensis]	*	*	*	*	*	*	*
TRINITY_DN10307_c0_g1_i1	1486	D-glycerate 3-kinase, chloroplastic-like protein [Albuca bracteata]	GO:0008887(glycerate kinase activity);GO:0016301(kinase activity);GO:0009853(photorespiration);GO:0009507(chloroplast)	K15918	GLYK	http://www.genome.jp/dbget-bin/www_bget?ko:K15918	ko00260(Glycine, serine and threonine metabolism);ko00630(Glyoxylate and dicarboxylate metabolism);ko00561(Glycerolipid metabolism)	sp|Q944I4|GLYK_ARATH	D-glycerate 3-kinase, chloroplastic OS=Arabidopsis thaliana OX=3702 GN=GLYK PE=1 SV=2
TRINITY_DN10308_c0_g1_i1	788	hypothetical protein B296_00016051, partial [Ensete ventricosum]	*	*	*	*	*	*	*
TRINITY_DN10309_c0_g1_i3	659	*	*	*	*	*	*	*	*
TRINITY_DN1030_c0_g1_i1	828	DNA-binding protein DDB_G0278111 [Asparagus officinalis]	GO:0003684(damaged DNA binding);GO:0006281(DNA repair);GO:0012501(programmed cell death);GO:0005829(cytosol);GO:0005634(nucleus)	K06875	PDCD5, TFAR19	http://www.genome.jp/dbget-bin/www_bget?ko:K06875	*	sp|O13929|YF69_SCHPO	Uncharacterized protein C23C4.09c OS=Schizosaccharomyces pombe (strain 972 / ATCC 24843) OX=284812 GN=SPAC23C4.09c PE=3 SV=1
TRINITY_DN1030_c0_g2_i1	899	DNA-binding protein DDB_G0278111 [Asparagus officinalis]	GO:0003684(damaged DNA binding);GO:0006281(DNA repair);GO:0012501(programmed cell death);GO:0005829(cytosol);GO:0005634(nucleus);GO:0003677(DNA binding)	K06875	PDCD5, TFAR19	http://www.genome.jp/dbget-bin/www_bget?ko:K06875	*	sp|Q54YS0|Y8111_DICDI	DNA-binding protein DDB_G0278111 OS=Dictyostelium discoideum OX=44689 GN=DDB_G0278111 PE=3 SV=2
TRINITY_DN10310_c0_g1_i2	2190	protein tesmin/TSO1-like CXC 5, partial [Asparagus officinalis]	GO:0000977(RNA polymerase II regulatory region sequence-specific DNA binding);GO:0006355(regulation of transcription, DNA-templated);GO:0005634(nucleus)	*	*	*	*	sp|Q9SZD1|TCX5_ARATH	Protein tesmin/TSO1-like CXC 5 OS=Arabidopsis thaliana OX=3702 GN=TCX5 PE=1 SV=1
TRINITY_DN10311_c0_g1_i4	1694	nicotianamine aminotransferase A-like isoform X1 [Asparagus officinalis]	GO:0030170(pyridoxal phosphate binding);GO:0008483(transaminase activity);GO:0009058(biosynthetic process);GO:0006520(cellular amino acid metabolic process)	K00815	TAT	http://www.genome.jp/dbget-bin/www_bget?ko:K00815	ko00270(Cysteine and methionine metabolism);ko00360(Phenylalanine metabolism);ko00400(Phenylalanine, tyrosine and tryptophan biosynthesis);ko00350(Tyrosine metabolism);ko00950(Isoquinoline alkaloid biosynthesis);ko00960(Tropane, piperidine and pyridine alkaloid biosynthesis);ko00130(Ubiquinone and other terpenoid-quinone biosynthesis)	sp|A0A0P0VI36|NAAT1_ORYSJ	Nicotianamine aminotransferase 1 OS=Oryza sativa subsp. japonica OX=39947 GN=NAAT1 PE=1 SV=1
TRINITY_DN10312_c0_g1_i2	1659	queuine tRNA-ribosyltransferase catalytic subunit 1-like [Asparagus officinalis]	GO:0046872(metal ion binding);GO:0008479(queuine tRNA-ribosyltransferase activity);GO:0101030(tRNA-guanine transglycosylation);GO:0005737(cytoplasm);GO:0006400(tRNA modification)	K00773	tgt, QTRT1	http://www.genome.jp/dbget-bin/www_bget?ko:K00773	*	sp|Q7SYK1|TGT_DANRE	Queuine tRNA-ribosyltransferase catalytic subunit 1 OS=Danio rerio OX=7955 GN=qtrt1 PE=2 SV=1
TRINITY_DN10313_c0_g1_i1	252	importin subunit alpha-4-like isoform X2 [Nicotiana tomentosiformis]	GO:0061608(nuclear import signal receptor activity);GO:0006606(protein import into nucleus);GO:0005737(cytoplasm);GO:0005634(nucleus);GO:0008139(nuclear localization sequence binding);GO:0006607(NLS-bearing protein import into nucleus);GO:0005829(cytosol);GO:0005643(nuclear pore);GO:0005654(nucleoplasm)	*	*	*	*	sp|O80480|IMPA4_ARATH	Importin subunit alpha-4 OS=Arabidopsis thaliana OX=3702 GN=IMPA4 PE=1 SV=1
TRINITY_DN10314_c0_g1_i1	302	probable E3 ubiquitin ligase SUD1 [Phoenix dactylifera]	GO:0016874(ligase activity);GO:0008270(zinc ion binding);GO:0030433(ubiquitin-dependent ERAD pathway);GO:0030176(integral component of endoplasmic reticulum membrane)	K10661	MARCH6, DOA10	http://www.genome.jp/dbget-bin/www_bget?ko:K10661	ko04141(Protein processing in endoplasmic reticulum)	sp|F4JKK0|SUD1_ARATH	Probable E3 ubiquitin ligase SUD1 OS=Arabidopsis thaliana OX=3702 GN=SUD1 PE=1 SV=1
TRINITY_DN10315_c0_g1_i4	1689	*	*	*	*	*	*	*	*
TRINITY_DN10315_c0_g2_i1	401	uncharacterized protein A4U43_C04F21810 [Asparagus officinalis]	*	*	*	*	*	*	*
TRINITY_DN10315_c0_g3_i1	210	*	*	*	*	*	*	*	*
TRINITY_DN10315_c1_g1_i1	1823	abscisic acid 8&apos;-hydroxylase 3 [Asparagus officinalis]	GO:0010295;GO:0020037(heme binding);GO:0005506(iron ion binding);GO:0004497(monooxygenase activity);GO:0016491(oxidoreductase activity);GO:0016132(brassinosteroid biosynthetic process);GO:0010268(brassinosteroid homeostasis);GO:0007275(multicellular organism development);GO:0055114(oxidation-reduction process);GO:0016125(sterol metabolic process)	K09843	E1.14.13.93	http://www.genome.jp/dbget-bin/www_bget?ko:K09843	ko00906(Carotenoid biosynthesis)	sp|Q0J185|ABAH3_ORYSJ	Abscisic acid 8&apos;-hydroxylase 3 OS=Oryza sativa subsp. japonica OX=39947 GN=CYP707A7 PE=2 SV=1
TRINITY_DN10316_c0_g1_i1	449	NADH dehydrogenase [ubiquinone] 1 alpha subcomplex subunit 13-B [Chenopodium quinoa]	*	K11353	NDUFA13	http://www.genome.jp/dbget-bin/www_bget?ko:K11353	ko00190(Oxidative phosphorylation)	*	*
TRINITY_DN10317_c0_g1_i3	1135	probable aldo-keto reductase 1 [Elaeis guineensis]	*	*	*	*	*	sp|C6TBN2|AKR1_SOYBN	Probable aldo-keto reductase 1 OS=Glycine max OX=3847 GN=AKR1 PE=2 SV=1
TRINITY_DN10318_c0_g1_i1	497	uncharacterized protein LOC109726155 isoform X2 [Ananas comosus]	*	*	*	*	*	*	*
TRINITY_DN10319_c0_g1_i3	282	*	*	*	*	*	*	*	*
TRINITY_DN1031_c0_g1_i4	1702	mevalonate 5-diphosphate decarboxylase [Lilium hybrid cultivar]	GO:0005524(ATP binding);GO:0004163(diphosphomevalonate decarboxylase activity);GO:0019287(isopentenyl diphosphate biosynthetic process, mevalonate pathway);GO:0016126(sterol biosynthetic process);GO:0005829(cytosol)	K01597	MVD, mvaD	http://www.genome.jp/dbget-bin/www_bget?ko:K01597	ko00900(Terpenoid backbone biosynthesis)	sp|F8QQQ7|MVD2_PANGI	Diphosphomevalonate decarboxylase 2 OS=Panax ginseng OX=4054 GN=MVD2 PE=2 SV=1
TRINITY_DN10320_c0_g1_i1	271	*	*	*	*	*	*	*	*
TRINITY_DN10321_c0_g1_i1	1821	transcription termination factor MTERF8, chloroplastic-like isoform X1 [Asparagus officinalis]	GO:0003690(double-stranded DNA binding);GO:0009658(chloroplast organization);GO:0032502(developmental process);GO:0006355(regulation of transcription, DNA-templated);GO:0009507(chloroplast)	K15032	MTERFD	http://www.genome.jp/dbget-bin/www_bget?ko:K15032	*	sp|Q9C6A1|MTEFE_ARATH	Transcription termination factor MTERF15, mitochondrial OS=Arabidopsis thaliana OX=3702 GN=MTERF15 PE=2 SV=1
TRINITY_DN10321_c0_g2_i1	1865	transcription termination factor MTERF8, chloroplastic-like isoform X1 [Asparagus officinalis]	GO:0003690(double-stranded DNA binding);GO:0009658(chloroplast organization);GO:0032502(developmental process);GO:0006355(regulation of transcription, DNA-templated);GO:0009507(chloroplast)	K15032	MTERFD	http://www.genome.jp/dbget-bin/www_bget?ko:K15032	*	sp|Q9C6A1|MTEFE_ARATH	Transcription termination factor MTERF15, mitochondrial OS=Arabidopsis thaliana OX=3702 GN=MTERF15 PE=2 SV=1
TRINITY_DN10321_c1_g1_i1	238	*	*	*	*	*	*	*	*
TRINITY_DN10322_c0_g1_i2	1557	F-box protein At5g49610-like, partial [Asparagus officinalis]	*	*	*	*	*	sp|Q9FGY4|FB341_ARATH	F-box protein At5g49610 OS=Arabidopsis thaliana OX=3702 GN=At5g49610 PE=1 SV=1
TRINITY_DN10323_c0_g1_i2	1179	ultraviolet-B receptor UVR8-like isoform X1 [Phoenix dactylifera]	*	*	*	*	*	sp|Q9FN03|UVR8_ARATH	Ultraviolet-B receptor UVR8 OS=Arabidopsis thaliana OX=3702 GN=UVR8 PE=1 SV=1
TRINITY_DN10323_c0_g2_i1	2003	uncharacterized protein A4U43_C02F940 [Asparagus officinalis]	*	*	*	*	*	sp|Q9FN03|UVR8_ARATH	Ultraviolet-B receptor UVR8 OS=Arabidopsis thaliana OX=3702 GN=UVR8 PE=1 SV=1
TRINITY_DN10323_c0_g3_i1	971	uncharacterized protein A4U43_C02F940 [Asparagus officinalis]	*	*	*	*	*	*	*
TRINITY_DN10323_c1_g1_i1	250	*	*	*	*	*	*	*	*
TRINITY_DN10324_c0_g1_i1	355	probable inactive ATP-dependent zinc metalloprotease FTSHI 2, chloroplastic [Asparagus officinalis]	GO:0005524(ATP binding);GO:0004176(ATP-dependent peptidase activity);GO:0004222(metalloendopeptidase activity);GO:0006508(proteolysis);GO:0005739(mitochondrion)	*	*	*	*	*	*
TRINITY_DN10325_c0_g1_i1	372	*	*	*	*	*	*	*	*
TRINITY_DN10325_c0_g2_i1	1184	probable 2-oxoglutarate-dependent dioxygenase AOP1 [Abrus precatorius]	GO:0051213(dioxygenase activity);GO:0046872(metal ion binding)	*	*	*	*	sp|Q944Z5|AOP1V_ARATH	Probable 2-oxoglutarate-dependent dioxygenase AOP1 (Fragment) OS=Arabidopsis thaliana OX=3702 GN=AOP1 PE=2 SV=1
TRINITY_DN10325_c0_g3_i1	1603	probable 2-oxoglutarate-dependent dioxygenase AOP1 [Asparagus officinalis]	GO:0046872(metal ion binding);GO:0016491(oxidoreductase activity)	*	*	*	*	sp|Q944Z5|AOP1V_ARATH	Probable 2-oxoglutarate-dependent dioxygenase AOP1 (Fragment) OS=Arabidopsis thaliana OX=3702 GN=AOP1 PE=2 SV=1
TRINITY_DN10326_c0_g1_i1	2456	DNA-directed RNA polymerase III subunit RPC5 isoform X2 [Phoenix dactylifera]	GO:0003899(DNA-directed 5'-3' RNA polymerase activity);GO:0006383(transcription by RNA polymerase III);GO:0005666(RNA polymerase III complex)	K14721	RPC5, POLR3E	http://www.genome.jp/dbget-bin/www_bget?ko:K14721	ko03020(RNA polymerase)	sp|Q9NVU0|RPC5_HUMAN	DNA-directed RNA polymerase III subunit RPC5 OS=Homo sapiens OX=9606 GN=POLR3E PE=1 SV=1
TRINITY_DN10327_c0_g1_i2	614	*	*	*	*	*	*	*	*
TRINITY_DN10328_c0_g1_i3	722	probable histidine kinase 3 [Asparagus officinalis]	GO:0000155(phosphorelay sensor kinase activity);GO:0016021(integral component of membrane)	K14489	AHK2_3_4	http://www.genome.jp/dbget-bin/www_bget?ko:K14489	ko04075(Plant hormone signal transduction)	sp|A2WYI4|OHK3_ORYSI	Probable histidine kinase 3 OS=Oryza sativa subsp. indica OX=39946 GN=HK3 PE=2 SV=1
TRINITY_DN10329_c0_g1_i1	1138	acid phosphatase 1-like isoform X1 [Asparagus officinalis]	GO:0003993(acid phosphatase activity)	*	*	*	*	sp|P27061|PPA1_SOLLC	Acid phosphatase 1 OS=Solanum lycopersicum OX=4081 GN=APS1 PE=2 SV=1
TRINITY_DN1032_c0_g1_i6	2950	probable potassium transporter 9 [Asparagus officinalis]	GO:0015079(potassium ion transmembrane transporter activity);GO:0016021(integral component of membrane);GO:0006813(potassium ion transport);GO:0016020(membrane);GO:0005886(plasma membrane)	K03549	kup	http://www.genome.jp/dbget-bin/www_bget?ko:K03549	*	sp|Q8VXB5|HAK8_ORYSJ	Putative potassium transporter 8 OS=Oryza sativa subsp. japonica OX=39947 GN=HAK8 PE=3 SV=2
TRINITY_DN10330_c0_g1_i1	459	*	*	*	*	*	*	*	*
TRINITY_DN10331_c0_g1_i3	1293	cell differentiation protein RCD1 homolog [Asparagus officinalis]	GO:0017148(negative regulation of translation);GO:0030015(CCR4-NOT core complex);GO:0000932(P-body)	K12606	RCD1, CNOT9, CAF40	http://www.genome.jp/dbget-bin/www_bget?ko:K12606	ko03018(RNA degradation)	sp|Q6IP65|CNOT9_XENLA	CCR4-NOT transcription complex subunit 9 OS=Xenopus laevis OX=8355 GN=cnot9 PE=2 SV=1
TRINITY_DN10332_c0_g1_i2	697	*	*	*	*	*	*	*	*
TRINITY_DN10333_c0_g1_i1	409	*	*	*	*	*	*	*	*
TRINITY_DN10333_c1_g1_i1	207	*	*	*	*	*	*	*	*
TRINITY_DN10334_c0_g1_i1	379	target of Myb protein 1-like [Asparagus officinalis]	*	*	*	*	*	sp|Q9LPL6|TOL3_ARATH	TOM1-like protein 3 OS=Arabidopsis thaliana OX=3702 GN=TOL3 PE=1 SV=1
TRINITY_DN10334_c0_g2_i1	251	PREDICTED: target of Myb protein 1-like [Musa acuminata subsp. malaccensis]	GO:0006886(intracellular protein transport)	*	*	*	*	sp|Q9LPL6|TOL3_ARATH	TOM1-like protein 3 OS=Arabidopsis thaliana OX=3702 GN=TOL3 PE=1 SV=1
TRINITY_DN10335_c0_g1_i2	319	*	*	*	*	*	*	*	*
TRINITY_DN10335_c1_g1_i1	1137	uncharacterized protein LOC105043826 isoform X1 [Elaeis guineensis]	GO:0009507(chloroplast);GO:0016021(integral component of membrane)	*	*	*	*	*	*
TRINITY_DN10336_c0_g1_i1	1893	LOW QUALITY PROTEIN: uncharacterized protein LOC109824242 [Asparagus officinalis]	*	*	*	*	*	*	*
TRINITY_DN10336_c1_g1_i1	215	LOW QUALITY PROTEIN: uncharacterized protein LOC109824242 [Asparagus officinalis]	*	*	*	*	*	*	*
TRINITY_DN10337_c0_g1_i1	425	NAC transcription factor 29-like [Asparagus officinalis]	GO:0003677(DNA binding);GO:0006355(regulation of transcription, DNA-templated);GO:0005634(nucleus)	*	*	*	*	sp|Q9LD44|NAC56_ARATH	NAC transcription factor 56 OS=Arabidopsis thaliana OX=3702 GN=NAC056 PE=2 SV=1
TRINITY_DN10337_c0_g2_i1	530	NAC transcription factor 29-like [Asparagus officinalis]	GO:0003677(DNA binding);GO:0006355(regulation of transcription, DNA-templated);GO:0005634(nucleus)	*	*	*	*	sp|O49255|NAC29_ARATH	NAC transcription factor 29 OS=Arabidopsis thaliana OX=3702 GN=NAC029 PE=2 SV=1
TRINITY_DN10338_c0_g1_i1	916	subtilisin-like protease SBT1.5 [Asparagus officinalis]	GO:0004252(serine-type endopeptidase activity)	*	*	*	*	sp|Q9LVJ1|SBT14_ARATH	Subtilisin-like protease SBT1.4 OS=Arabidopsis thaliana OX=3702 GN=SBT1.4 PE=2 SV=1
TRINITY_DN10339_c0_g1_i3	1375	PREDICTED: probable pyridoxal 5&apos;-phosphate synthase subunit PDX1.1 [Musa acuminata subsp. malaccensis]	GO:0003824(catalytic activity);GO:0042823(pyridoxal phosphate biosynthetic process)	K06215	pdxS, pdx1	http://www.genome.jp/dbget-bin/www_bget?ko:K06215	ko00750(Vitamin B6 metabolism)	sp|Q39963|PDX1_HEVBR	Probable pyridoxal 5&apos;-phosphate synthase subunit PDX1 OS=Hevea brasiliensis OX=3981 GN=PDX1 PE=2 SV=1
TRINITY_DN1033_c0_g1_i3	1506	vacuolar protein sorting-associated protein 32 homolog 2-like [Asparagus officinalis]	GO:0007034(vacuolar transport)	K12194	CHMP4, SNF7, VPS32	http://www.genome.jp/dbget-bin/www_bget?ko:K12194	ko04144(Endocytosis)	sp|O82197|VP321_ARATH	Vacuolar protein sorting-associated protein 32 homolog 1 OS=Arabidopsis thaliana OX=3702 GN=VPS32.1 PE=1 SV=1
TRINITY_DN1033_c0_g2_i2	594	vacuolar protein sorting-associated protein 32 homolog 2-like [Asparagus officinalis]	GO:0070676(intralumenal vesicle formation);GO:0007034(vacuolar transport);GO:0010008(endosome membrane)	K12194	CHMP4, SNF7, VPS32	http://www.genome.jp/dbget-bin/www_bget?ko:K12194	ko04144(Endocytosis)	sp|Q9SZE4|VP322_ARATH	Vacuolar protein sorting-associated protein 32 homolog 2 OS=Arabidopsis thaliana OX=3702 GN=VPS32.2 PE=1 SV=1
TRINITY_DN1033_c1_g1_i2	759	hypothetical protein F0562_011947 [Nyssa sinensis]	GO:0007034(vacuolar transport)	K12194	CHMP4, SNF7, VPS32	http://www.genome.jp/dbget-bin/www_bget?ko:K12194	ko04144(Endocytosis)	sp|O82197|VP321_ARATH	Vacuolar protein sorting-associated protein 32 homolog 1 OS=Arabidopsis thaliana OX=3702 GN=VPS32.1 PE=1 SV=1
TRINITY_DN10340_c0_g1_i1	547	uncharacterized protein LOC109848420 isoform X1 [Asparagus officinalis]	GO:0003677(DNA binding);GO:0005634(nucleus)	K04650	NCOR1, N-CoR	http://www.genome.jp/dbget-bin/www_bget?ko:K04650	*	*	*
TRINITY_DN10341_c0_g1_i1	520	serine/arginine repetitive matrix protein 1-like isoform X3 [Asparagus officinalis]	*	*	*	*	*	sp|O80386|CIP7_ARATH	COP1-interacting protein 7 OS=Arabidopsis thaliana OX=3702 GN=CIP7 PE=1 SV=1
TRINITY_DN10342_c0_g1_i1	535	*	*	*	*	*	*	*	*
TRINITY_DN10343_c0_g1_i1	885	probable serine/threonine-protein kinase WNK1 isoform X2 [Asparagus officinalis]	GO:0005524(ATP binding);GO:0004674(protein serine/threonine kinase activity);GO:0035556(intracellular signal transduction);GO:0006468(protein phosphorylation);GO:0005737(cytoplasm);GO:0004672(protein kinase activity)	K08867	WNK, PRKWNK	http://www.genome.jp/dbget-bin/www_bget?ko:K08867	*	sp|A2YMV6|WNK1_ORYSI	Probable serine/threonine-protein kinase WNK1 OS=Oryza sativa subsp. indica OX=39946 GN=WNK1 PE=2 SV=2
TRINITY_DN10343_c0_g2_i1	895	probable serine/threonine-protein kinase WNK1 isoform X2 [Asparagus officinalis]	GO:0005524(ATP binding);GO:0004674(protein serine/threonine kinase activity);GO:0035556(intracellular signal transduction);GO:0006468(protein phosphorylation);GO:0005737(cytoplasm);GO:0004672(protein kinase activity)	K08867	WNK, PRKWNK	http://www.genome.jp/dbget-bin/www_bget?ko:K08867	*	sp|A2YMV6|WNK1_ORYSI	Probable serine/threonine-protein kinase WNK1 OS=Oryza sativa subsp. indica OX=39946 GN=WNK1 PE=2 SV=2
TRINITY_DN10344_c0_g1_i1	2429	putative wall-associated receptor kinase-like 16 [Asparagus officinalis]	*	*	*	*	*	sp|Q9LMN7|WAK5_ARATH	Wall-associated receptor kinase 5 OS=Arabidopsis thaliana OX=3702 GN=WAK5 PE=2 SV=1
TRINITY_DN10345_c0_g1_i1	1342	L-type lectin-domain containing receptor kinase VIII.1-like [Asparagus officinalis]	GO:0030246(carbohydrate binding);GO:0016301(kinase activity);GO:0016021(integral component of membrane)	*	*	*	*	sp|Q9LFH9|LRK81_ARATH	L-type lectin-domain containing receptor kinase VIII.1 OS=Arabidopsis thaliana OX=3702 GN=LECRK81 PE=2 SV=1
TRINITY_DN10346_c0_g1_i1	317	*	*	*	*	*	*	*	*
TRINITY_DN10347_c0_g1_i1	539	LOW QUALITY PROTEIN: enhancer of mRNA-decapping protein 4-like [Asparagus officinalis]	*	K12616	EDC4	http://www.genome.jp/dbget-bin/www_bget?ko:K12616	ko03018(RNA degradation)	*	*
TRINITY_DN10348_c0_g1_i1	358	*	*	*	*	*	*	*	*
TRINITY_DN10349_c0_g1_i1	265	uncharacterized protein A4U43_C03F31220 [Asparagus officinalis]	GO:0006355(regulation of transcription, DNA-templated)	*	*	*	*	sp|Q10NY2|TPR3_ORYSJ	Protein TPR3 OS=Oryza sativa subsp. japonica OX=39947 GN=TPR3 PE=1 SV=1
TRINITY_DN1034_c0_g1_i2	1880	noroxomaritidine synthase [Elaeis guineensis]	GO:0020037(heme binding);GO:0005506(iron ion binding);GO:0004497(monooxygenase activity);GO:0016705(oxidoreductase activity, acting on paired donors, with incorporation or reduction of molecular oxygen)	*	*	*	*	sp|A0A140IL90|C96T1_NARAP	Noroxomaritidine synthase OS=Narcissus aff. pseudonarcissus MK-2014 OX=1540222 GN=Cyp96T1 PE=1 SV=1
TRINITY_DN1034_c0_g2_i1	1870	noroxomaritidine synthase [Elaeis guineensis]	GO:0020037(heme binding);GO:0005506(iron ion binding);GO:0004497(monooxygenase activity);GO:0016705(oxidoreductase activity, acting on paired donors, with incorporation or reduction of molecular oxygen)	*	*	*	*	sp|A0A140IL90|C96T1_NARAP	Noroxomaritidine synthase OS=Narcissus aff. pseudonarcissus MK-2014 OX=1540222 GN=Cyp96T1 PE=1 SV=1
TRINITY_DN1034_c2_g1_i1	1008	probable LRR receptor-like serine/threonine-protein kinase At2g16250 [Elaeis guineensis]	GO:0005524(ATP binding);GO:0004672(protein kinase activity);GO:0016021(integral component of membrane)	*	*	*	*	sp|C0LGK4|Y2165_ARATH	Probable LRR receptor-like serine/threonine-protein kinase At2g16250 OS=Arabidopsis thaliana OX=3702 GN=At2g16250 PE=1 SV=1
TRINITY_DN1034_c3_g1_i1	584	probable LRR receptor-like serine/threonine-protein kinase At2g16250 [Asparagus officinalis]	GO:0005524(ATP binding);GO:0004672(protein kinase activity);GO:0016021(integral component of membrane)	*	*	*	*	sp|C0LGK4|Y2165_ARATH	Probable LRR receptor-like serine/threonine-protein kinase At2g16250 OS=Arabidopsis thaliana OX=3702 GN=At2g16250 PE=1 SV=1
TRINITY_DN10350_c0_g1_i1	368	transcription factor ICE1-like [Manihot esculenta]	*	*	*	*	*	sp|Q9LSE2|ICE1_ARATH	Transcription factor ICE1 OS=Arabidopsis thaliana OX=3702 GN=SCRM PE=1 SV=1
TRINITY_DN10351_c0_g1_i1	1287	probable protein S-acyltransferase 12 [Asparagus officinalis]	GO:0019706(protein-cysteine S-palmitoyltransferase activity);GO:0018230(peptidyl-L-cysteine S-palmitoylation);GO:0006612(protein targeting to membrane);GO:0005783(endoplasmic reticulum);GO:0005794(Golgi apparatus);GO:0016021(integral component of membrane)	K20028	ZDHHC2_15_20	http://www.genome.jp/dbget-bin/www_bget?ko:K20028	*	sp|Q5M757|ZDH15_ARATH	Probable protein S-acyltransferase 12 OS=Arabidopsis thaliana OX=3702 GN=PAT12 PE=2 SV=1
TRINITY_DN10352_c0_g1_i1	346	ruBisCO large subunit-binding protein subunit alpha-like [Asparagus officinalis]	GO:0005524(ATP binding);GO:0051082(unfolded protein binding);GO:0006458('de novo' protein folding);GO:0045041(protein import into mitochondrial intermembrane space);GO:0042026(protein refolding);GO:0005829(cytosol)	*	*	*	*	sp|P08824|RUBA_RICCO	RuBisCO large subunit-binding protein subunit alpha (Fragment) OS=Ricinus communis OX=3988 PE=2 SV=1
TRINITY_DN10353_c0_g1_i1	508	uncharacterized protein LOC109850290 [Asparagus officinalis]	GO:0003735(structural constituent of ribosome);GO:0032543(mitochondrial translation);GO:0005762(mitochondrial large ribosomal subunit)	K02892	RP-L23, MRPL23, rplW	http://www.genome.jp/dbget-bin/www_bget?ko:K02892	ko03010(Ribosome)	sp|Q605B4|RL23_METCA	50S ribosomal protein L23 OS=Methylococcus capsulatus (strain ATCC 33009 / NCIMB 11132 / Bath) OX=243233 GN=rplW PE=3 SV=1
TRINITY_DN10353_c1_g1_i1	629	protein TAB2 homolog, chloroplastic isoform X1 [Dendrobium catenatum]	GO:0003723(RNA binding);GO:0009658(chloroplast organization);GO:0009704(de-etiolation);GO:0048564(photosystem I assembly);GO:0006412(translation);GO:0009507(chloroplast)	*	*	*	*	sp|B4FTR7|ATAB2_MAIZE	Protein TAB2 homolog, chloroplastic OS=Zea mays OX=4577 GN=TAB2 PE=2 SV=1
TRINITY_DN10354_c0_g1_i1	781	uncharacterized protein LOC109829931 isoform X1 [Asparagus officinalis]	*	*	*	*	*	*	*
TRINITY_DN10355_c0_g1_i1	431	protein TRANSPARENT TESTA 9-like [Dendrobium catenatum]	GO:0017137(Rab GTPase binding);GO:0016197(endosomal transport);GO:0008333(endosome to lysosome transport);GO:1901096(regulation of autophagosome maturation);GO:0036020(endolysosome membrane);GO:0016021(integral component of membrane)	K19513	CLEC16A	http://www.genome.jp/dbget-bin/www_bget?ko:K19513	*	*	*
TRINITY_DN10355_c1_g1_i1	451	uncharacterized protein A4U43_C01F6410 [Asparagus officinalis]	*	*	*	*	*	*	*
TRINITY_DN10356_c0_g1_i1	253	LOW QUALITY PROTEIN: probable xyloglucan glycosyltransferase 9 [Asparagus officinalis]	*	*	*	*	*	sp|A2YHR9|CSLCA_ORYSI	Putative xyloglucan glycosyltransferase 10 OS=Oryza sativa subsp. indica OX=39946 GN=CSLC10 PE=3 SV=1
TRINITY_DN10357_c0_g1_i2	1038	LOW QUALITY PROTEIN: pentatricopeptide repeat-containing protein At5g04810, chloroplastic, partial [Phoenix dactylifera]	GO:0003723(RNA binding)	*	*	*	*	sp|Q0WMY5|PP365_ARATH	Pentatricopeptide repeat-containing protein At5g04810, chloroplastic OS=Arabidopsis thaliana OX=3702 GN=PPR4 PE=1 SV=1
TRINITY_DN10358_c0_g1_i2	3733	uncharacterized protein LOC103697568 isoform X1 [Phoenix dactylifera]	GO:0005524(ATP binding);GO:0004674(protein serine/threonine kinase activity);GO:0018105(peptidyl-serine phosphorylation);GO:0018107(peptidyl-threonine phosphorylation);GO:0004672(protein kinase activity)	*	*	*	*	sp|Q9ZQ31|STY13_ARATH	Serine/threonine-protein kinase STY13 OS=Arabidopsis thaliana OX=3702 GN=STY13 PE=1 SV=2
TRINITY_DN10359_c0_g1_i3	1057	uncharacterized protein LOC109840611 [Asparagus officinalis]	*	*	*	*	*	*	*
TRINITY_DN10359_c0_g2_i1	845	uncharacterized protein LOC109840611 [Asparagus officinalis]	*	*	*	*	*	*	*
TRINITY_DN1035_c0_g1_i1	2388	nicotinate phosphoribosyltransferase 1-like isoform X1 [Asparagus officinalis]	GO:0004516(nicotinate phosphoribosyltransferase activity);GO:0004514(nicotinate-nucleotide diphosphorylase );GO:0009435(NAD biosynthetic process);GO:0034355(NAD salvage);GO:0005829(cytosol)	K00763	pncB, NAPRT1	http://www.genome.jp/dbget-bin/www_bget?ko:K00763	ko00760(Nicotinate and nicotinamide metabolism)	sp|Q84WV8|NPRT2_ARATH	Nicotinate phosphoribosyltransferase 2 OS=Arabidopsis thaliana OX=3702 GN=NAPRT2 PE=2 SV=1
TRINITY_DN1035_c0_g2_i1	226	probable aquaporin PIP-type 7a [Durio zibethinus]	*	K09872	PIP	http://www.genome.jp/dbget-bin/www_bget?ko:K09872	*	sp|Q6EU94|PIP11_ORYSJ	Aquaporin PIP1-1 OS=Oryza sativa subsp. japonica OX=39947 GN=PIP1-1 PE=2 SV=1
TRINITY_DN1035_c0_g3_i1	2053	PREDICTED: probable aquaporin PIP1-4 [Raphanus sativus]	GO:0015250(water channel activity);GO:0009414(response to water deprivation);GO:0016021(integral component of membrane);GO:0005886(plasma membrane);GO:0009506(plasmodesma);GO:0005773(vacuole)	K09872	PIP	http://www.genome.jp/dbget-bin/www_bget?ko:K09872	*	sp|Q08733|PIP13_ARATH	Aquaporin PIP1-3 OS=Arabidopsis thaliana OX=3702 GN=PIP1-3 PE=1 SV=1
TRINITY_DN1035_c1_g1_i7	1120	phosducin-like protein 3 [Asparagus officinalis]	*	*	*	*	*	sp|Q9H2J4|PDCL3_HUMAN	Phosducin-like protein 3 OS=Homo sapiens OX=9606 GN=PDCL3 PE=1 SV=1
TRINITY_DN10360_c0_g1_i1	274	RGS domain-containing serine/threonine-protein kinase A isoform X2 [Elaeis guineensis]	*	*	*	*	*	*	*
TRINITY_DN10361_c0_g1_i1	249	ABC transporter G family member 31 isoform X3 [Asparagus officinalis]	GO:0005524(ATP binding);GO:0016887(ATPase activity);GO:0042626(ATPase activity, coupled to transmembrane movement of substances);GO:0055085(transmembrane transport);GO:0016021(integral component of membrane);GO:0005886(plasma membrane)	*	*	*	*	sp|Q8GU87|AB31G_ORYSJ	ABC transporter G family member 31 OS=Oryza sativa subsp. japonica OX=39947 GN=ABCG31 PE=2 SV=3
TRINITY_DN10362_c0_g1_i2	872	Elongation factor 1-alpha, partial [Mucuna pruriens]	GO:0005525(GTP binding);GO:0003924(GTPase activity);GO:0003746(translation elongation factor activity);GO:0006412(translation);GO:0006414(translational elongation)	K03231	EEF1A	http://www.genome.jp/dbget-bin/www_bget?ko:K03231	ko03013(RNA transport)	sp|O24534|EF1A_VICFA	Elongation factor 1-alpha OS=Vicia faba OX=3906 PE=2 SV=1
TRINITY_DN10362_c1_g1_i1	236	elongation factor 1-alpha [Ziziphus jujuba]	GO:0005525(GTP binding);GO:0003924(GTPase activity);GO:0003746(translation elongation factor activity)	K03231	EEF1A	http://www.genome.jp/dbget-bin/www_bget?ko:K03231	ko03013(RNA transport)	sp|P34823|EF1A2_DAUCA	Elongation factor 1-alpha OS=Daucus carota OX=4039 PE=2 SV=1
TRINITY_DN10363_c0_g1_i1	317	DNA gyrase subunit A, chloroplastic/mitochondrial [Asparagus officinalis]	GO:0005524(ATP binding);GO:0003677(DNA binding);GO:0003918(DNA topoisomerase type II );GO:0006265(DNA topological change);GO:0005694(chromosome)	K02469	gyrA	http://www.genome.jp/dbget-bin/www_bget?ko:K02469	*	sp|Q7XZF7|GYRA_ORYSJ	Probable DNA gyrase subunit A, chloroplastic/mitochondrial OS=Oryza sativa subsp. japonica OX=39947 GN=GYRA PE=2 SV=2
TRINITY_DN10364_c0_g1_i1	927	*	*	*	*	*	*	*	*
TRINITY_DN10366_c0_g1_i1	315	*	*	*	*	*	*	*	*
TRINITY_DN10367_c0_g1_i1	336	DEAD-box ATP-dependent RNA helicase 14 [Phoenix dactylifera]	GO:0005524(ATP binding);GO:0003723(RNA binding);GO:0003724(RNA helicase activity)	K12823	DDX5, DBP2	http://www.genome.jp/dbget-bin/www_bget?ko:K12823	ko03040(Spliceosome)	*	*
TRINITY_DN10368_c1_g1_i1	270	*	*	*	*	*	*	*	*
TRINITY_DN10369_c0_g1_i1	263	uncharacterized protein LOC115704777 [Cannabis sativa]	*	*	*	*	*	*	*
TRINITY_DN1036_c0_g1_i1	330	Heat shock cognate 70 kDa protein [Vitis vinifera]	GO:0005524(ATP binding);GO:0016887(ATPase activity);GO:0042623(ATPase activity, coupled);GO:0031072(heat shock protein binding);GO:0051787(misfolded protein binding);GO:0044183(protein binding involved in protein folding);GO:0051082(unfolded protein binding);GO:0034620(cellular response to unfolded protein);GO:0051085(chaperone cofactor-dependent protein refolding);GO:0042026(protein refolding);G…	K03283	HSPA1_8	http://www.genome.jp/dbget-bin/www_bget?ko:K03283	ko04144(Endocytosis);ko04141(Protein processing in endoplasmic reticulum);ko03040(Spliceosome)	sp|P22954|HS702_ARATH	Heat shock 70 kDa protein 2 OS=Arabidopsis thaliana OX=3702 GN=HSP70-2 PE=1 SV=2
TRINITY_DN10370_c0_g1_i3	1451	probable prolyl 4-hydroxylase 3 [Asparagus officinalis]	GO:0005506(iron ion binding);GO:0031418(L-ascorbic acid binding);GO:0016705(oxidoreductase activity, acting on paired donors, with incorporation or reduction of molecular oxygen);GO:0016021(integral component of membrane);GO:0018401(peptidyl-proline hydroxylation to 4-hydroxy-L-proline);GO:0005783(endoplasmic reticulum)	K00472	E1.14.11.2	http://www.genome.jp/dbget-bin/www_bget?ko:K00472	ko00330(Arginine and proline metabolism)	sp|Q9LN20|P4H3_ARATH	Probable prolyl 4-hydroxylase 3 OS=Arabidopsis thaliana OX=3702 GN=P4H3 PE=2 SV=1
TRINITY_DN10370_c1_g1_i1	206	*	*	*	*	*	*	*	*
TRINITY_DN10371_c0_g1_i1	219	*	*	*	*	*	*	*	*
TRINITY_DN10372_c0_g1_i1	591	ABC transporter B family member 2-like isoform X1 [Asparagus officinalis]	GO:0005524(ATP binding);GO:0016887(ATPase activity);GO:0042626(ATPase activity, coupled to transmembrane movement of substances);GO:0055085(transmembrane transport);GO:0016021(integral component of membrane)	K05658	ABCB1	http://www.genome.jp/dbget-bin/www_bget?ko:K05658	ko02010(ABC transporters)	sp|Q8LPK2|AB2B_ARATH	ABC transporter B family member 2 OS=Arabidopsis thaliana OX=3702 GN=ABCB2 PE=1 SV=3
TRINITY_DN10373_c0_g1_i3	2470	rop guanine nucleotide exchange factor 1 [Asparagus officinalis]	GO:0005089(Rho guanyl-nucleotide exchange factor activity)	*	*	*	*	sp|Q93ZY2|ROGF1_ARATH	Rop guanine nucleotide exchange factor 1 OS=Arabidopsis thaliana OX=3702 GN=ROPGEF1 PE=1 SV=2
TRINITY_DN10374_c0_g1_i2	1526	uncharacterized protein A4U43_C06F12880 [Asparagus officinalis]	GO:0009855(determination of bilateral symmetry);GO:0080186(developmental vegetative growth);GO:0009793(embryo development ending in seed dormancy);GO:0009960(endosperm development);GO:0010197(polar nucleus fusion);GO:0005737(cytoplasm);GO:0005634(nucleus);GO:0007275(multicellular organism development)	*	*	*	*	sp|O80775|WDR55_ARATH	WD repeat-containing protein 55 OS=Arabidopsis thaliana OX=3702 GN=WDR55 PE=1 SV=2
TRINITY_DN10375_c0_g1_i2	265	protein LIFEGUARD 4-like [Nymphaea colorata]	*	K06890	K06890	http://www.genome.jp/dbget-bin/www_bget?ko:K06890	*	sp|Q9M1V9|LFG2_ARATH	Protein LIFEGUARD 2 OS=Arabidopsis thaliana OX=3702 GN=LFG2 PE=2 SV=1
TRINITY_DN10376_c0_g1_i1	269	*	*	*	*	*	*	*	*
TRINITY_DN10376_c1_g1_i1	211	*	*	*	*	*	*	*	*
TRINITY_DN10377_c0_g1_i2	317	uncharacterized protein LOC109834285 [Asparagus officinalis]	GO:0010100(negative regulation of photomorphogenesis);GO:0009787(regulation of abscisic acid-activated signaling pathway);GO:0016021(integral component of membrane)	*	*	*	*	*	*
TRINITY_DN10378_c0_g1_i1	892	protein MODIFIER OF SNC1 1 [Phoenix dactylifera]	GO:0040029(regulation of gene expression, epigenetic)	*	*	*	*	*	*
TRINITY_DN10379_c0_g1_i1	1517	F-box protein SKIP23-like [Durio zibethinus]	*	*	*	*	*	sp|Q6DR20|FB110_ARATH	F-box protein At2g17036 OS=Arabidopsis thaliana OX=3702 GN=At2g17036 PE=2 SV=1
TRINITY_DN1037_c0_g1_i1	3315	autophagy-related protein 18f-like isoform X1 [Asparagus officinalis]	GO:0042594(response to starvation);GO:0005737(cytoplasm)	*	*	*	*	sp|Q9FH32|AT18F_ARATH	Autophagy-related protein 18f OS=Arabidopsis thaliana OX=3702 GN=ATG18F PE=2 SV=1
TRINITY_DN10380_c0_g1_i2	2161	hypothetical protein C4D60_Mb06t25030 [Musa balbisiana]	*	*	*	*	*	sp|B9RPM3|TPS9_RICCO	Probable terpene synthase 9 OS=Ricinus communis OX=3988 GN=TPS9 PE=3 SV=1
TRINITY_DN10381_c0_g1_i1	768	peptidyl-prolyl cis-trans isomerase Pin1 [Asparagus officinalis]	GO:0003755(peptidyl-prolyl cis-trans isomerase activity);GO:0005829(cytosol);GO:0005634(nucleus)	K09578	PIN1	http://www.genome.jp/dbget-bin/www_bget?ko:K09578	*	sp|Q9SL42|PIN1_ARATH	Peptidyl-prolyl cis-trans isomerase Pin1 OS=Arabidopsis thaliana OX=3702 GN=PIN1 PE=1 SV=1
TRINITY_DN10382_c0_g1_i1	444	alpha-taxilin [Asparagus officinalis]	GO:0019905(syntaxin binding)	*	*	*	*	*	*
TRINITY_DN10384_c0_g1_i2	289	valine--tRNA ligase, mitochondrial 1-like [Asparagus officinalis]	GO:0002161(aminoacyl-tRNA editing activity);GO:0005524(ATP binding);GO:0004832(valine-tRNA ligase activity);GO:0006418(tRNA aminoacylation for protein translation);GO:0006438(valyl-tRNA aminoacylation);GO:0005829(cytosol)	K01873	VARS, valS	http://www.genome.jp/dbget-bin/www_bget?ko:K01873	ko00970(Aminoacyl-tRNA biosynthesis)	sp|P93736|SYVM1_ARATH	Valine--tRNA ligase, mitochondrial 1 OS=Arabidopsis thaliana OX=3702 GN=TWN2 PE=1 SV=2
TRINITY_DN10385_c0_g1_i1	924	proteinaceous RNase P 1, chloroplastic/mitochondrial-like [Phoenix dactylifera]	GO:0004526(ribonuclease P activity);GO:0001682(tRNA 5'-leader removal);GO:0005634(nucleus);GO:0009507(chloroplast);GO:0005739(mitochondrion)	K18213	PRORP	http://www.genome.jp/dbget-bin/www_bget?ko:K18213	ko03013(RNA transport)	sp|Q66GI4|PRRP1_ARATH	Proteinaceous RNase P 1, chloroplastic/mitochondrial OS=Arabidopsis thaliana OX=3702 GN=PRORP1 PE=1 SV=1
TRINITY_DN10386_c0_g1_i1	544	probable protein phosphatase 2C 2 [Asparagus officinalis]	*	K14803	PTC2_3	http://www.genome.jp/dbget-bin/www_bget?ko:K14803	*	sp|Q9FYN7|P2C02_ORYSJ	Probable protein phosphatase 2C 2 OS=Oryza sativa subsp. japonica OX=39947 GN=Os01g0295700 PE=2 SV=1
TRINITY_DN10386_c0_g2_i1	432	probable protein phosphatase 2C 2 [Asparagus officinalis]	GO:0004724(magnesium-dependent protein serine/threonine phosphatase activity);GO:0046872(metal ion binding);GO:0004722(protein serine/threonine phosphatase activity)	K14803	PTC2_3	http://www.genome.jp/dbget-bin/www_bget?ko:K14803	*	sp|Q9FYN7|P2C02_ORYSJ	Probable protein phosphatase 2C 2 OS=Oryza sativa subsp. japonica OX=39947 GN=Os01g0295700 PE=2 SV=1
TRINITY_DN10387_c0_g1_i1	541	*	*	*	*	*	*	*	*
TRINITY_DN10388_c0_g1_i1	286	uncharacterized protein LOC109827144 [Asparagus officinalis]	*	*	*	*	*	*	*
TRINITY_DN10389_c0_g1_i1	367	*	*	*	*	*	*	*	*
TRINITY_DN1038_c0_g1_i1	2234	transport inhibitor response 1-like protein Os05g0150500 [Phoenix dactylifera]	*	K14485	TIR1	http://www.genome.jp/dbget-bin/www_bget?ko:K14485	ko04075(Plant hormone signal transduction)	sp|Q0DKP3|TIR1A_ORYSJ	Transport inhibitor response 1-like protein Os05g0150500 OS=Oryza sativa subsp. japonica OX=39947 GN=Os05g0150500 PE=2 SV=2
TRINITY_DN10390_c0_g1_i1	919	F-box protein At1g61340-like [Asparagus officinalis]	*	*	*	*	*	*	*
TRINITY_DN10391_c0_g1_i2	1882	cystathionine beta-lyase, chloroplastic [Elaeis guineensis]	GO:0016846(carbon-sulfur lyase activity);GO:0004121(cystathionine beta-lyase activity);GO:0004123(cystathionine gamma-lyase activity);GO:0030170(pyridoxal phosphate binding);GO:0071266('de novo' L-methionine biosynthetic process);GO:0019343(cysteine biosynthetic process via cystathionine);GO:0019346(transsulfuration);GO:0005737(cytoplasm)	K01760	metC	http://www.genome.jp/dbget-bin/www_bget?ko:K01760	ko00270(Cysteine and methionine metabolism);ko00450(Selenocompound metabolism)	sp|P53780|METC_ARATH	Cystathionine beta-lyase, chloroplastic OS=Arabidopsis thaliana OX=3702 GN=At3g57050 PE=1 SV=1
TRINITY_DN10392_c0_g1_i1	240	putative NBS-LRR protein, partial [Dracaena marginata]	*	K13459	RPS2	http://www.genome.jp/dbget-bin/www_bget?ko:K13459	ko04626(Plant-pathogen interaction)	sp|Q42484|RPS2_ARATH	Disease resistance protein RPS2 OS=Arabidopsis thaliana OX=3702 GN=RPS2 PE=1 SV=1
TRINITY_DN10393_c0_g1_i1	1623	serine--tRNA ligase, chloroplastic/mitochondrial isoform X1 [Asparagus officinalis]	GO:0005524(ATP binding);GO:0004828(serine-tRNA ligase activity);GO:0000049(tRNA binding);GO:0070158(mitochondrial seryl-tRNA aminoacylation);GO:0048481(plant ovule development);GO:0006434(seryl-tRNA aminoacylation);GO:0009507(chloroplast);GO:0005739(mitochondrion)	K01875	SARS, serS	http://www.genome.jp/dbget-bin/www_bget?ko:K01875	ko00970(Aminoacyl-tRNA biosynthesis)	sp|Q8RWT8|SYSM_ARATH	Serine--tRNA ligase, chloroplastic/mitochondrial OS=Arabidopsis thaliana OX=3702 GN=OVA7 PE=2 SV=1
TRINITY_DN10394_c0_g1_i2	448	uncharacterized protein LOC109835071, partial [Asparagus officinalis]	*	K18730	GIGYF	http://www.genome.jp/dbget-bin/www_bget?ko:K18730	*	*	*
TRINITY_DN10395_c0_g1_i1	739	LRR receptor-like serine/threonine-protein kinase GSO2 [Asparagus officinalis]	GO:0005524(ATP binding);GO:0004672(protein kinase activity);GO:0016021(integral component of membrane)	*	*	*	*	*	*
TRINITY_DN10396_c0_g1_i1	2433	probable boron transporter 2 [Asparagus officinalis]	GO:0005452(inorganic anion exchanger activity);GO:0016021(integral component of membrane);GO:0080139(borate efflux transmembrane transporter activity);GO:0046713(borate transport)	*	*	*	*	sp|Q9M1P7|BOR2_ARATH	Probable boron transporter 2 OS=Arabidopsis thaliana OX=3702 GN=BOR2 PE=2 SV=1
TRINITY_DN10396_c0_g2_i1	2384	boron transporter 1-like [Asparagus officinalis]	GO:0080139(borate efflux transmembrane transporter activity);GO:0005452(inorganic anion exchanger activity);GO:0046713(borate transport);GO:0016021(integral component of membrane)	*	*	*	*	sp|Q9M1P7|BOR2_ARATH	Probable boron transporter 2 OS=Arabidopsis thaliana OX=3702 GN=BOR2 PE=2 SV=1
TRINITY_DN10397_c0_g1_i7	2830	LOW QUALITY PROTEIN: ubiquitin carboxyl-terminal hydrolase 14-like [Asparagus officinalis]	GO:0004843(thiol-dependent ubiquitin-specific protease activity);GO:0008270(zinc ion binding);GO:0016579(protein deubiquitination);GO:0006511(ubiquitin-dependent protein catabolic process)	K11836	USP5_13, UBP14	http://www.genome.jp/dbget-bin/www_bget?ko:K11836	*	sp|Q8L6Y1|UBP14_ARATH	Ubiquitin carboxyl-terminal hydrolase 14 OS=Arabidopsis thaliana OX=3702 GN=UBP14 PE=1 SV=1
TRINITY_DN10397_c1_g1_i1	299	*	*	*	*	*	*	*	*
TRINITY_DN10398_c0_g1_i5	2824	F-box protein SKIP14-like [Asparagus officinalis]	*	*	*	*	*	sp|Q9LU91|SKI14_ARATH	F-box protein SKIP14 OS=Arabidopsis thaliana OX=3702 GN=SKIP14 PE=1 SV=1
TRINITY_DN10399_c0_g1_i3	318	*	*	*	*	*	*	*	*
TRINITY_DN10399_c0_g2_i1	313	*	*	*	*	*	*	*	*
TRINITY_DN10399_c1_g1_i12	1185	*	*	*	*	*	*	*	*
TRINITY_DN10399_c1_g2_i1	266	*	*	*	*	*	*	*	*
TRINITY_DN10399_c3_g1_i1	226	*	*	*	*	*	*	*	*
TRINITY_DN1039_c0_g1_i1	2374	asparagine synthetase [glutamine-hydrolyzing] 2 [Asparagus officinalis]	GO:0004066(asparagine synthase );GO:0005524(ATP binding);GO:0006529(asparagine biosynthetic process);GO:0006541(glutamine metabolic process);GO:0005829(cytosol)	K01953	asnB, ASNS	http://www.genome.jp/dbget-bin/www_bget?ko:K01953	ko00250(Alanine, aspartate and glutamate metabolism)	sp|Q43011|ASNS2_ORYSJ	Asparagine synthetase [glutamine-hydrolyzing] 2 OS=Oryza sativa subsp. japonica OX=39947 GN=Os06g0265000 PE=2 SV=3
TRINITY_DN103_c0_g1_i2	1347	xyloglucan endotransglucosylase/hydrolase protein 24-like [Asparagus officinalis]	*	*	*	*	*	sp|Q38907|XTH25_ARATH	Probable xyloglucan endotransglucosylase/hydrolase protein 25 OS=Arabidopsis thaliana OX=3702 GN=XTH25 PE=2 SV=2
TRINITY_DN103_c1_g1_i1	354	hypothetical protein AQUCO_06800057v1 [Aquilegia coerulea]	*	K14504	TCH4	http://www.genome.jp/dbget-bin/www_bget?ko:K14504	ko04075(Plant hormone signal transduction)	sp|Q38910|XTH23_ARATH	Probable xyloglucan endotransglucosylase/hydrolase protein 23 OS=Arabidopsis thaliana OX=3702 GN=XTH23 PE=2 SV=1
TRINITY_DN103_c1_g2_i1	587	xyloglucan endotransglucosylase/hydrolase protein 15-like [Asparagus officinalis]	*	K08235	E2.4.1.207	http://www.genome.jp/dbget-bin/www_bget?ko:K08235	*	sp|Q38857|XTH22_ARATH	Xyloglucan endotransglucosylase/hydrolase protein 22 OS=Arabidopsis thaliana OX=3702 GN=XTH22 PE=1 SV=1
TRINITY_DN10400_c0_g1_i1	1985	high-affinity nitrate transporter 2.3 [Elaeis guineensis]	GO:0015112(nitrate transmembrane transporter activity);GO:0071249(cellular response to nitrate);GO:0015706(nitrate transport);GO:0016021(integral component of membrane);GO:0009705(plant-type vacuole membrane);GO:0005886(plasma membrane)	K02575	NRT, narK, nrtP, nasA	http://www.genome.jp/dbget-bin/www_bget?ko:K02575	ko00910(Nitrogen metabolism)	sp|Q94JG1|NRT23_ORYSJ	High-affinity nitrate transporter 2.3 OS=Oryza sativa subsp. japonica OX=39947 GN=NRT2.3 PE=1 SV=1
TRINITY_DN10400_c1_g1_i1	269	PREDICTED: root phototropism protein 3 [Eucalyptus grandis]	*	*	*	*	*	sp|Q9FMF5|RPT3_ARATH	Root phototropism protein 3 OS=Arabidopsis thaliana OX=3702 GN=RPT3 PE=1 SV=2
TRINITY_DN10401_c0_g1_i2	1005	uncharacterized protein A4U43_C08F4590 [Asparagus officinalis]	*	*	*	*	*	*	*
TRINITY_DN10402_c0_g1_i1	413	Polyadenylate-binding protein family protein [Zostera marina]	*	*	*	*	*	*	*
TRINITY_DN10403_c0_g1_i1	266	hypothetical protein EJB05_36503, partial [Eragrostis curvula]	*	*	*	*	*	*	*
TRINITY_DN10404_c0_g1_i1	1218	NAC domain-containing protein 21/22-like [Asparagus officinalis]	GO:0003677(DNA binding);GO:0006355(regulation of transcription, DNA-templated);GO:0005634(nucleus)	*	*	*	*	sp|Q84TE6|NAC22_ARATH	NAC domain-containing protein 21/22 OS=Arabidopsis thaliana OX=3702 GN=NAC021 PE=1 SV=2
TRINITY_DN10405_c0_g1_i1	246	uncharacterized protein At5g01610-like [Asparagus officinalis]	*	*	*	*	*	*	*
TRINITY_DN10406_c0_g1_i1	729	uncharacterized protein At2g33490-like isoform X5 [Asparagus officinalis]	*	*	*	*	*	sp|O22799|Y2349_ARATH	Uncharacterized protein At2g33490 OS=Arabidopsis thaliana OX=3702 GN=At2g33490 PE=4 SV=2
TRINITY_DN10406_c0_g2_i4	2190	uncharacterized protein At2g33490-like isoform X2 [Asparagus officinalis]	*	*	*	*	*	sp|O22799|Y2349_ARATH	Uncharacterized protein At2g33490 OS=Arabidopsis thaliana OX=3702 GN=At2g33490 PE=4 SV=2
TRINITY_DN10406_c0_g3_i1	796	uncharacterized protein At2g33490-like isoform X5 [Asparagus officinalis]	*	*	*	*	*	sp|O22799|Y2349_ARATH	Uncharacterized protein At2g33490 OS=Arabidopsis thaliana OX=3702 GN=At2g33490 PE=4 SV=2
TRINITY_DN10407_c0_g1_i2	2504	putative potassium transporter 8 [Asparagus officinalis]	GO:0015079(potassium ion transmembrane transporter activity);GO:0006813(potassium ion transport);GO:0016021(integral component of membrane);GO:0016020(membrane);GO:0005886(plasma membrane)	K03549	kup	http://www.genome.jp/dbget-bin/www_bget?ko:K03549	*	sp|Q8VXB5|HAK8_ORYSJ	Putative potassium transporter 8 OS=Oryza sativa subsp. japonica OX=39947 GN=HAK8 PE=3 SV=2
TRINITY_DN10408_c0_g1_i5	722	hypothetical protein EUGRSUZ_F02264, partial [Eucalyptus grandis]	GO:0003735(structural constituent of ribosome);GO:0008270(zinc ion binding);GO:0006412(translation);GO:0005840(ribosome)	*	*	*	*	sp|Q680P8|RS29_ARATH	40S ribosomal protein S29 OS=Arabidopsis thaliana OX=3702 GN=RPS29A PE=3 SV=2
TRINITY_DN10408_c0_g2_i1	224	*	*	*	*	*	*	*	*
TRINITY_DN10408_c0_g3_i1	235	*	*	*	*	*	*	*	*
TRINITY_DN10408_c1_g1_i2	561	PREDICTED: uncharacterized protein LOC109013977 [Juglans regia]	GO:0003735(structural constituent of ribosome);GO:0008270(zinc ion binding);GO:0006412(translation);GO:0005840(ribosome)	*	*	*	*	sp|Q680P8|RS29_ARATH	40S ribosomal protein S29 OS=Arabidopsis thaliana OX=3702 GN=RPS29A PE=3 SV=2
TRINITY_DN10409_c0_g1_i1	1214	protein POOR HOMOLOGOUS SYNAPSIS 1 [Elaeis guineensis]	*	*	*	*	*	sp|Q6W2J0|PHS1_MAIZE	Protein POOR HOMOLOGOUS SYNAPSIS 1 OS=Zea mays OX=4577 GN=PHS1 PE=1 SV=1
TRINITY_DN10409_c0_g2_i2	1467	protein POOR HOMOLOGOUS SYNAPSIS 1 [Phoenix dactylifera]	*	*	*	*	*	sp|Q6W2J0|PHS1_MAIZE	Protein POOR HOMOLOGOUS SYNAPSIS 1 OS=Zea mays OX=4577 GN=PHS1 PE=1 SV=1
TRINITY_DN10409_c1_g1_i1	277	mitogen-activated protein kinase 2 [Phalaenopsis equestris]	GO:0005524(ATP binding);GO:0004707(MAP kinase activity);GO:0035556(intracellular signal transduction);GO:0010468(regulation of gene expression);GO:0005737(cytoplasm);GO:0005634(nucleus)	*	*	*	*	sp|Q5J4W4|MPK2_ORYSJ	Mitogen-activated protein kinase 2 OS=Oryza sativa subsp. japonica OX=39947 GN=MPK2 PE=2 SV=1
TRINITY_DN1040_c0_g1_i2	1330	osmotin-like protein [Elaeis guineensis]	GO:0006952(defense response);GO:0005576(extracellular region)	*	*	*	*	sp|Q41350|OLP1_SOLLC	Osmotin-like protein OS=Solanum lycopersicum OX=4081 PE=1 SV=1
TRINITY_DN1040_c0_g2_i1	475	PREDICTED: thaumatin-like protein 1b [Musa acuminata subsp. malaccensis]	GO:0016021(integral component of membrane)	*	*	*	*	sp|Q9FF29|PR5K_ARATH	PR5-like receptor kinase OS=Arabidopsis thaliana OX=3702 GN=PR5K PE=1 SV=1
TRINITY_DN1040_c0_g3_i1	549	thaumatin-like protein 1b [Phoenix dactylifera]	GO:0006952(defense response);GO:0005576(extracellular region)	*	*	*	*	sp|Q9FF29|PR5K_ARATH	PR5-like receptor kinase OS=Arabidopsis thaliana OX=3702 GN=PR5K PE=1 SV=1
TRINITY_DN10410_c0_g1_i1	737	probable cinnamyl alcohol dehydrogenase 1 isoform X2 [Ananas comosus]	GO:0016491(oxidoreductase activity);GO:0008270(zinc ion binding);GO:0016616(oxidoreductase activity, acting on the CH-OH group of donors, NAD or NADP as acceptor)	K00083	E1.1.1.195	http://www.genome.jp/dbget-bin/www_bget?ko:K00083	ko00940(Phenylpropanoid biosynthesis)	sp|Q2R114|CADH4_ORYSJ	Putative cinnamyl alcohol dehydrogenase 4 OS=Oryza sativa subsp. japonica OX=39947 GN=CAD4 PE=3 SV=2
TRINITY_DN10410_c0_g2_i1	214	*	*	*	*	*	*	*	*
TRINITY_DN10411_c0_g1_i1	831	stress-response A/B barrel domain-containing protein HS1-like [Asparagus officinalis]	GO:0009865(pollen tube adhesion)	*	*	*	*	sp|Q9LUV2|POP3_ARATH	Stress-response A/B barrel domain-containing protein HS1 OS=Arabidopsis thaliana OX=3702 GN=HS1 PE=1 SV=1
TRINITY_DN10412_c0_g1_i1	5381	LOW QUALITY PROTEIN: uncharacterized protein LOC109837428 [Asparagus officinalis]	GO:0005198(structural molecule activity);GO:0000045(autophagosome assembly);GO:0006886(intracellular protein transport);GO:0016192(vesicle-mediated transport);GO:0000421(autophagosome membrane);GO:0030126(COPI vesicle coat)	*	*	*	*	*	*
TRINITY_DN10413_c0_g1_i1	1245	ras-related protein RABA2a-like [Asparagus officinalis]	*	K07904	RAB11A	http://www.genome.jp/dbget-bin/www_bget?ko:K07904	ko04144(Endocytosis)	sp|O04486|RAA2A_ARATH	Ras-related protein RABA2a OS=Arabidopsis thaliana OX=3702 GN=RABA2A PE=2 SV=1
TRINITY_DN10413_c0_g2_i1	310	ras-related protein RABA2a-like [Phoenix dactylifera]	GO:0005525(GTP binding);GO:0003924(GTPase activity);GO:0006886(intracellular protein transport);GO:0032482(Rab protein signal transduction);GO:0012505(endomembrane system)	K07904	RAB11A	http://www.genome.jp/dbget-bin/www_bget?ko:K07904	ko04144(Endocytosis)	sp|O04486|RAA2A_ARATH	Ras-related protein RABA2a OS=Arabidopsis thaliana OX=3702 GN=RABA2A PE=2 SV=1
TRINITY_DN10413_c1_g1_i3	728	zinc finger CCCH domain-containing protein 22-like [Asparagus officinalis]	*	*	*	*	*	sp|Q10M00|C3H22_ORYSJ	Zinc finger CCCH domain-containing protein 22 OS=Oryza sativa subsp. japonica OX=39947 GN=Os03g0328900 PE=2 SV=2
TRINITY_DN10414_c0_g1_i3	358	*	*	*	*	*	*	*	*
TRINITY_DN10415_c0_g1_i1	3829	LOW QUALITY PROTEIN: probable leucine-rich repeat receptor-like protein kinase At5g63930 [Asparagus officinalis]	GO:0005524(ATP binding);GO:0004672(protein kinase activity);GO:0016021(integral component of membrane);GO:0005886(plasma membrane)	*	*	*	*	sp|Q9LVP0|Y5639_ARATH	Probable leucine-rich repeat receptor-like protein kinase At5g63930 OS=Arabidopsis thaliana OX=3702 GN=At5g63930 PE=1 SV=1
TRINITY_DN10416_c0_g1_i1	1826	uncharacterized protein LOC109850222 isoform X1 [Asparagus officinalis]	*	*	*	*	*	*	*
TRINITY_DN10417_c0_g1_i2	1061	L-ascorbate peroxidase, cytosolic [Ananas comosus]	GO:0020037(heme binding);GO:0004601(peroxidase activity);GO:0006979(response to oxidative stress);GO:0034599(cellular response to oxidative stress);GO:0042744(hydrogen peroxide catabolic process);GO:0000302(response to reactive oxygen species);GO:0009507(chloroplast)	K00434	E1.11.1.11	http://www.genome.jp/dbget-bin/www_bget?ko:K00434	ko00053(Ascorbate and aldarate metabolism);ko00480(Glutathione metabolism)	sp|P48534|APX1_PEA	L-ascorbate peroxidase, cytosolic OS=Pisum sativum OX=3888 GN=APX1 PE=1 SV=2
TRINITY_DN10418_c0_g1_i1	1407	glyoxylate/succinic semialdehyde reductase 2, chloroplastic [Asparagus officinalis]	GO:0051287(NAD binding);GO:0050661(NADP binding);GO:0016491(oxidoreductase activity)	K18121	GLYR	http://www.genome.jp/dbget-bin/www_bget?ko:K18121	ko00650(Butanoate metabolism);ko00630(Glyoxylate and dicarboxylate metabolism)	sp|F4I907|GLYR2_ARATH	Glyoxylate/succinic semialdehyde reductase 2, chloroplastic OS=Arabidopsis thaliana OX=3702 GN=GLYR2 PE=1 SV=1
TRINITY_DN10419_c0_g1_i2	1625	probable magnesium transporter NIPA9 [Phoenix dactylifera]	GO:0015095(magnesium ion transmembrane transporter activity);GO:0005769(early endosome);GO:0016021(integral component of membrane);GO:0005886(plasma membrane)	*	*	*	*	sp|Q8RWH8|NIPA9_ARATH	Probable magnesium transporter NIPA9 OS=Arabidopsis thaliana OX=3702 GN=At5g11960 PE=2 SV=1
TRINITY_DN1041_c0_g1_i7	1491	CDP-diacylglycerol--glycerol-3-phosphate 3-phosphatidyltransferase 2 [Elaeis guineensis]	GO:0008444(CDP-diacylglycerol-glycerol-3-phosphate 3-phosphatidyltransferase activity);GO:0008654(phospholipid biosynthetic process);GO:0016021(integral component of membrane)	K00995	pgsA, PGS1	http://www.genome.jp/dbget-bin/www_bget?ko:K00995	ko00564(Glycerophospholipid metabolism)	sp|Q8H8U0|CLS_ORYSJ	Cardiolipin synthase (CMP-forming), mitochondrial OS=Oryza sativa subsp. japonica OX=39947 GN=Os03g0283600 PE=2 SV=1
TRINITY_DN1041_c0_g2_i1	1148	cardiolipin synthase (CMP-forming), mitochondrial-like [Asparagus officinalis]	GO:0008444(CDP-diacylglycerol-glycerol-3-phosphate 3-phosphatidyltransferase activity);GO:0008654(phospholipid biosynthetic process);GO:0016021(integral component of membrane)	K00995	pgsA, PGS1	http://www.genome.jp/dbget-bin/www_bget?ko:K00995	ko00564(Glycerophospholipid metabolism)	sp|Q8H8U0|CLS_ORYSJ	Cardiolipin synthase (CMP-forming), mitochondrial OS=Oryza sativa subsp. japonica OX=39947 GN=Os03g0283600 PE=2 SV=1
TRINITY_DN10420_c0_g1_i1	387	Microtubule-associated protein SPIRAL2-like [Dendrobium catenatum]	*	*	*	*	*	sp|Q93ZH1|TORL4_ARATH	TORTIFOLIA1-like protein 4 OS=Arabidopsis thaliana OX=3702 GN=TOR1L4 PE=2 SV=1
TRINITY_DN10420_c1_g1_i1	774	LOW QUALITY PROTEIN: TORTIFOLIA1-like protein 5 [Elaeis guineensis]	GO:0008017(microtubule binding);GO:0005874(microtubule)	*	*	*	*	sp|Q93ZH1|TORL4_ARATH	TORTIFOLIA1-like protein 4 OS=Arabidopsis thaliana OX=3702 GN=TOR1L4 PE=2 SV=1
TRINITY_DN10421_c0_g1_i2	1292	uncharacterized protein LOC103712039 [Phoenix dactylifera]	*	K03437	spoU	http://www.genome.jp/dbget-bin/www_bget?ko:K03437	*	sp|P74261|Y1673_SYNY3	Uncharacterized tRNA/rRNA methyltransferase slr1673 OS=Synechocystis sp. (strain PCC 6803 / Kazusa) OX=1111708 GN=slr1673 PE=3 SV=1
TRINITY_DN10422_c0_g1_i1	794	uncharacterized protein LOC103707212 [Phoenix dactylifera]	*	*	*	*	*	sp|O81832|Y4729_ARATH	G-type lectin S-receptor-like serine/threonine-protein kinase At4g27290 OS=Arabidopsis thaliana OX=3702 GN=At4g27290 PE=3 SV=4
TRINITY_DN10423_c0_g1_i1	506	*	*	*	*	*	*	*	*
TRINITY_DN10424_c0_g1_i2	926	*	*	*	*	*	*	*	*
TRINITY_DN10424_c0_g2_i3	1918	metal tolerance protein C4-like [Asparagus officinalis]	GO:0008324(cation transmembrane transporter activity);GO:0016021(integral component of membrane)	K14696	SLC30A9, ZNT9	http://www.genome.jp/dbget-bin/www_bget?ko:K14696	*	sp|Q8H1G3|MTPC4_ARATH	Metal tolerance protein C4 OS=Arabidopsis thaliana OX=3702 GN=MTPC4 PE=2 SV=1
TRINITY_DN10424_c0_g3_i1	563	*	*	*	*	*	*	*	*
TRINITY_DN10425_c0_g1_i1	3209	uncharacterized protein LOC109835349 isoform X1 [Asparagus officinalis]	*	*	*	*	*	sp|Q8RXY0|Y3333_ARATH	Probable inactive protein kinase At3g63330 OS=Arabidopsis thaliana OX=3702 GN=At3g63330 PE=2 SV=1
TRINITY_DN10425_c0_g2_i1	1705	uncharacterized protein LOC103718236 isoform X4 [Phoenix dactylifera]	GO:0005524(ATP binding);GO:0004672(protein kinase activity);GO:0004722(protein serine/threonine phosphatase activity)	*	*	*	*	sp|A3CCP9|P2C76_ORYSJ	Putative protein phosphatase 2C 76 OS=Oryza sativa subsp. japonica OX=39947 GN=Os11g0586001 PE=3 SV=2
TRINITY_DN10426_c0_g1_i1	3118	peptidyl serine alpha-galactosyltransferase isoform X2 [Asparagus officinalis]	GO:0016757(transferase activity, transferring glycosyl groups);GO:0016021(integral component of membrane)	*	*	*	*	sp|Q8VYF9|SRGT1_ARATH	Peptidyl serine alpha-galactosyltransferase OS=Arabidopsis thaliana OX=3702 GN=SERGT1 PE=2 SV=1
TRINITY_DN10427_c0_g1_i1	1309	PREDICTED: uncharacterized GPI-anchored protein At4g28100-like [Musa acuminata subsp. malaccensis]	*	*	*	*	*	sp|Q9SUC9|UGPI7_ARATH	Uncharacterized GPI-anchored protein At4g28100 OS=Arabidopsis thaliana OX=3702 GN=At4g28100 PE=2 SV=1
TRINITY_DN10428_c0_g1_i1	1603	tryptophan decarboxylase 1-like [Phoenix dactylifera]	GO:0016831(carboxy-lyase activity);GO:0030170(pyridoxal phosphate binding);GO:0006520(cellular amino acid metabolic process)	K01592	E4.1.1.25	http://www.genome.jp/dbget-bin/www_bget?ko:K01592	ko00350(Tyrosine metabolism);ko00950(Isoquinoline alkaloid biosynthesis)	sp|Q6ZJK7|TDC1_ORYSJ	Tryptophan decarboxylase 1 OS=Oryza sativa subsp. japonica OX=39947 GN=TDC1 PE=1 SV=1
TRINITY_DN10429_c0_g1_i1	1625	uncharacterized protein A4U43_C07F15010 [Asparagus officinalis]	GO:0008270(zinc ion binding);GO:0005634(nucleus)	*	*	*	*	sp|O82256|COL13_ARATH	Zinc finger protein CONSTANS-LIKE 13 OS=Arabidopsis thaliana OX=3702 GN=COL13 PE=1 SV=1
TRINITY_DN1042_c0_g1_i1	1968	5-enolpyruvylshikimate-3-phosphate synthase [Liriope spicata]	GO:0003866(3-phosphoshikimate 1-carboxyvinyltransferase activity);GO:0009073(aromatic amino acid family biosynthetic process);GO:0009423(chorismate biosynthetic process)	K00800	aroA	http://www.genome.jp/dbget-bin/www_bget?ko:K00800	ko00400(Phenylalanine, tyrosine and tryptophan biosynthesis)	sp|P11043|AROA_PETHY	3-phosphoshikimate 1-carboxyvinyltransferase, chloroplastic OS=Petunia hybrida OX=4102 PE=1 SV=1
TRINITY_DN10430_c0_g1_i1	879	protein DETOXIFICATION 51-like [Phoenix dactylifera]	GO:0015297(antiporter activity);GO:0022857(transmembrane transporter activity);GO:0042910(xenobiotic transmembrane transporter activity);GO:0016021(integral component of membrane);GO:0016020(membrane)	K03327	TC.MATE, SLC47A, norM, mdtK, dinF	http://www.genome.jp/dbget-bin/www_bget?ko:K03327	*	sp|Q9SZE2|DTX51_ARATH	Protein DETOXIFICATION 51 OS=Arabidopsis thaliana OX=3702 GN=DTX51 PE=2 SV=1
TRINITY_DN10430_c1_g1_i1	203	unnamed protein product [Digitaria exilis]	GO:0004842(ubiquitin-protein transferase activity);GO:0031146(SCF-dependent proteasomal ubiquitin-dependent protein catabolic process)	*	*	*	*	*	*
TRINITY_DN10431_c0_g1_i1	331	LOW QUALITY PROTEIN: protein TSS-like [Asparagus officinalis]	*	K03255	TIF31, CLU1	http://www.genome.jp/dbget-bin/www_bget?ko:K03255	*	sp|F4JKH6|TSS_ARATH	Protein TSS OS=Arabidopsis thaliana OX=3702 GN=TSS PE=1 SV=1
TRINITY_DN10432_c0_g1_i1	2014	protein FAR1-RELATED SEQUENCE 5-like [Asparagus officinalis]	*	*	*	*	*	sp|Q9SZL8|FRS5_ARATH	Protein FAR1-RELATED SEQUENCE 5 OS=Arabidopsis thaliana OX=3702 GN=FRS5 PE=1 SV=1
TRINITY_DN10432_c0_g2_i1	897	protein FAR1-RELATED SEQUENCE 3-like [Asparagus officinalis]	*	*	*	*	*	sp|Q9M8J3|FRS7_ARATH	Protein FAR1-RELATED SEQUENCE 7 OS=Arabidopsis thaliana OX=3702 GN=FRS7 PE=2 SV=1
TRINITY_DN10433_c0_g1_i1	1758	uncharacterized protein A4U43_C07F5870 [Asparagus officinalis]	GO:0005773(vacuole)	*	*	*	*	sp|P81898|PNAA_PRUDU	Peptide-N4-(N-acetyl-beta-glucosaminyl)asparagine amidase A OS=Prunus dulcis OX=3755 PE=1 SV=2
TRINITY_DN10434_c0_g1_i1	578	uncharacterized protein A4U43_C07F19340 [Asparagus officinalis]	*	*	*	*	*	sp|Q3EB08|FBK69_ARATH	F-box/kelch-repeat protein At3g24760 OS=Arabidopsis thaliana OX=3702 GN=At3g24760 PE=2 SV=1
TRINITY_DN10434_c0_g2_i1	1416	PREDICTED: F-box/kelch-repeat protein At3g24760-like [Musa acuminata subsp. malaccensis]	*	*	*	*	*	sp|Q3EB08|FBK69_ARATH	F-box/kelch-repeat protein At3g24760 OS=Arabidopsis thaliana OX=3702 GN=At3g24760 PE=2 SV=1
TRINITY_DN10435_c0_g1_i2	687	anthranilate phosphoribosyltransferase, chloroplastic-like isoform X1 [Asparagus officinalis]	GO:0004048(anthranilate phosphoribosyltransferase activity);GO:0000162(tryptophan biosynthetic process);GO:0005829(cytosol)	K00766	trpD	http://www.genome.jp/dbget-bin/www_bget?ko:K00766	ko00400(Phenylalanine, tyrosine and tryptophan biosynthesis)	sp|Q02166|TRPD_ARATH	Anthranilate phosphoribosyltransferase, chloroplastic OS=Arabidopsis thaliana OX=3702 GN=PAT1 PE=2 SV=1
TRINITY_DN10436_c0_g1_i1	348	BSD domain-containing protein 1-like [Asparagus officinalis]	*	*	*	*	*	*	*
TRINITY_DN10437_c0_g1_i1	265	*	*	*	*	*	*	*	*
TRINITY_DN10437_c0_g2_i1	265	*	*	*	*	*	*	*	*
TRINITY_DN10437_c0_g3_i4	1402	*	*	*	*	*	*	*	*
TRINITY_DN10437_c0_g4_i2	439	*	*	*	*	*	*	*	*
TRINITY_DN10437_c0_g5_i1	788	Homeobox-leucine zipper protein ROC5 [Dendrobium catenatum]	*	K09338	HD-ZIP	http://www.genome.jp/dbget-bin/www_bget?ko:K09338	*	sp|Q6EPF0|ROC5_ORYSJ	Homeobox-leucine zipper protein ROC5 OS=Oryza sativa subsp. japonica OX=39947 GN=ROC5 PE=2 SV=1
TRINITY_DN10437_c0_g6_i1	316	unknown [Zea mays]	GO:0008289(lipid binding);GO:0043565(sequence-specific DNA binding);GO:0006355(regulation of transcription, DNA-templated);GO:0005634(nucleus)	K09338	HD-ZIP	http://www.genome.jp/dbget-bin/www_bget?ko:K09338	*	sp|Q6EPF0|ROC5_ORYSJ	Homeobox-leucine zipper protein ROC5 OS=Oryza sativa subsp. japonica OX=39947 GN=ROC5 PE=2 SV=1
TRINITY_DN10437_c0_g7_i1	479	*	*	*	*	*	*	*	*
TRINITY_DN10438_c0_g1_i1	469	transcription factor NACb [Narcissus tazetta]	GO:0003677(DNA binding);GO:0006355(regulation of transcription, DNA-templated);GO:0005634(nucleus)	*	*	*	*	sp|Q8H115|NA102_ARATH	NAC domain-containing protein 102 OS=Arabidopsis thaliana OX=3702 GN=NAC102 PE=1 SV=1
TRINITY_DN10439_c0_g1_i1	1068	O-acyltransferase WSD1-like [Asparagus officinalis]	GO:0004144(diacylglycerol O-acyltransferase activity);GO:0047196(long-chain-alcohol O-fatty-acyltransferase activity);GO:0019432(triglyceride biosynthetic process);GO:0005886(plasma membrane);GO:0045017(glycerolipid biosynthetic process);GO:0016021(integral component of membrane)	*	*	*	*	sp|Q93ZR6|WSD1_ARATH	O-acyltransferase WSD1 OS=Arabidopsis thaliana OX=3702 GN=WSD1 PE=2 SV=1
TRINITY_DN10439_c1_g1_i1	549	O-acyltransferase WSD1-like [Asparagus officinalis]	GO:0004144(diacylglycerol O-acyltransferase activity);GO:0047196(long-chain-alcohol O-fatty-acyltransferase activity);GO:0019432(triglyceride biosynthetic process);GO:0005886(plasma membrane);GO:0045017(glycerolipid biosynthetic process)	*	*	*	*	sp|Q93ZR6|WSD1_ARATH	O-acyltransferase WSD1 OS=Arabidopsis thaliana OX=3702 GN=WSD1 PE=2 SV=1
TRINITY_DN1043_c0_g1_i5	1641	uncharacterized protein A4U43_C03F5740 [Asparagus officinalis]	GO:0042500(aspartic endopeptidase activity, intramembrane cleaving);GO:0033619(membrane protein proteolysis);GO:0006465(signal peptide processing);GO:0071458(integral component of cytoplasmic side of endoplasmic reticulum membrane);GO:0071556(integral component of lumenal side of endoplasmic reticulum membrane)	K09595	HM13	http://www.genome.jp/dbget-bin/www_bget?ko:K09595	*	sp|Q6ZGL9|SIP1_ORYSJ	Signal peptide peptidase 1 OS=Oryza sativa subsp. japonica OX=39947 GN=SPP1 PE=2 SV=1
TRINITY_DN10440_c0_g1_i3	1550	uncharacterized protein LOC105059281 [Elaeis guineensis]	GO:0070181(small ribosomal subunit rRNA binding);GO:0003735(structural constituent of ribosome);GO:0006412(translation);GO:0005763(mitochondrial small ribosomal subunit);GO:0005840(ribosome)	*	*	*	*	sp|A5F3K5|RS18_VIBC3	30S ribosomal protein S18 OS=Vibrio cholerae serotype O1 (strain ATCC 39541 / Classical Ogawa 395 / O395) OX=345073 GN=rpsR PE=3 SV=1
TRINITY_DN10440_c0_g2_i1	301	*	*	*	*	*	*	*	*
TRINITY_DN10441_c0_g1_i1	226	uncharacterized protein A4U43_C08F32100 [Asparagus officinalis]	*	K10589	UBE3C	http://www.genome.jp/dbget-bin/www_bget?ko:K10589	ko04120(Ubiquitin mediated proteolysis)	sp|Q8RWB8|UPL6_ARATH	E3 ubiquitin-protein ligase UPL6 OS=Arabidopsis thaliana OX=3702 GN=UPL6 PE=2 SV=1
TRINITY_DN10442_c0_g1_i1	269	*	*	*	*	*	*	*	*
TRINITY_DN10443_c0_g1_i2	1140	uncharacterized protein A4U43_C02F1670 [Asparagus officinalis]	GO:0003723(RNA binding)	K12881	THOC4, ALY	http://www.genome.jp/dbget-bin/www_bget?ko:K12881	ko03040(Spliceosome);ko03013(RNA transport);ko03015(mRNA surveillance pathway)	sp|Q8L719|THO4B_ARATH	THO complex subunit 4B OS=Arabidopsis thaliana OX=3702 GN=ALY2 PE=1 SV=1
TRINITY_DN10444_c0_g1_i1	1447	peptidyl-prolyl cis-trans isomerase CYP63-like isoform X3 [Asparagus officinalis]	*	*	*	*	*	*	*
TRINITY_DN10445_c0_g1_i1	549	F-box protein SKP2A-like [Asparagus officinalis]	*	K03875	SKP2, FBXL1	http://www.genome.jp/dbget-bin/www_bget?ko:K03875	ko04120(Ubiquitin mediated proteolysis)	sp|Q9LPL4|SKP2A_ARATH	F-box protein SKP2A OS=Arabidopsis thaliana OX=3702 GN=SKP2A PE=1 SV=1
TRINITY_DN10446_c0_g1_i1	399	acetolactate synthase small subunit 2, chloroplastic [Phoenix dactylifera]	GO:1990610(acetolactate synthase regulator activity);GO:0009082(branched-chain amino acid biosynthetic process)	K01653	E2.2.1.6S, ilvH, ilvN	http://www.genome.jp/dbget-bin/www_bget?ko:K01653	ko00290(Valine, leucine and isoleucine biosynthesis);ko00650(Butanoate metabolism);ko00660(C5-Branched dibasic acid metabolism);ko00770(Pantothenate and CoA biosynthesis)	sp|Q93YZ7|ILVH2_ARATH	Acetolactate synthase small subunit 2, chloroplastic OS=Arabidopsis thaliana OX=3702 GN=At2g31810 PE=1 SV=1
TRINITY_DN10447_c0_g1_i1	1842	pentatricopeptide repeat-containing protein At1g02370, mitochondrial-like isoform X1 [Asparagus officinalis]	GO:0005739(mitochondrion)	*	*	*	*	sp|Q93WC5|PP300_ARATH	Pentatricopeptide repeat-containing protein At4g01990, mitochondrial OS=Arabidopsis thaliana OX=3702 GN=At4g01990 PE=2 SV=1
TRINITY_DN10448_c0_g1_i1	367	*	*	*	*	*	*	*	*
TRINITY_DN10449_c0_g1_i1	294	chromatin structure-remodeling complex protein SYD [Asparagus officinalis]	GO:0005524(ATP binding);GO:0003677(DNA binding);GO:0008094(DNA-dependent ATPase activity);GO:0042393(histone binding);GO:0043044(ATP-dependent chromatin remodeling);GO:0045944(positive regulation of transcription by RNA polymerase II);GO:0005634(nucleus);GO:0006355(regulation of transcription, DNA-templated)	K11786	STH1_SNF2	http://www.genome.jp/dbget-bin/www_bget?ko:K11786	*	*	*
TRINITY_DN1044_c0_g1_i1	1114	ATP-dependent Clp protease ATP-binding subunit CLPT1, chloroplastic-like [Asparagus officinalis]	GO:0005524(ATP binding);GO:0008233(peptidase activity)	*	*	*	*	sp|Q93WL3|CLPT1_ARATH	ATP-dependent Clp protease ATP-binding subunit CLPT1, chloroplastic OS=Arabidopsis thaliana OX=3702 GN=CLPT1 PE=1 SV=1
TRINITY_DN10450_c0_g1_i1	392	*	*	*	*	*	*	*	*
TRINITY_DN10451_c0_g1_i1	358	non-specific phospholipase C2 [Asparagus officinalis]	GO:0016788(hydrolase activity, acting on ester bonds);GO:0009395(phospholipid catabolic process)	K01114	plcC	http://www.genome.jp/dbget-bin/www_bget?ko:K01114	ko00562(Inositol phosphate metabolism);ko00565(Ether lipid metabolism);ko00564(Glycerophospholipid metabolism)	sp|O81020|NPC2_ARATH	Non-specific phospholipase C2 OS=Arabidopsis thaliana OX=3702 GN=NPC2 PE=2 SV=1
TRINITY_DN10452_c0_g1_i1	307	uncharacterized protein LOC109824166 [Asparagus officinalis]	*	*	*	*	*	*	*
TRINITY_DN10453_c0_g1_i1	576	uncharacterized protein LOC109826238 isoform X1 [Asparagus officinalis]	*	*	*	*	*	*	*
TRINITY_DN10454_c0_g1_i2	1248	E3 ubiquitin-protein ligase At3g02290-like [Asparagus officinalis]	*	*	*	*	*	sp|Q8LE94|RING3_ARATH	E3 ubiquitin-protein ligase At3g02290 OS=Arabidopsis thaliana OX=3702 GN=At3g02290 PE=2 SV=1
TRINITY_DN10455_c0_g1_i5	388	Disease resistance protein [Actinidia chinensis var. chinensis]	GO:0043531(ADP binding)	K13459	RPS2	http://www.genome.jp/dbget-bin/www_bget?ko:K13459	ko04626(Plant-pathogen interaction)	sp|O64973|RPS5_ARATH	Disease resistance protein RPS5 OS=Arabidopsis thaliana OX=3702 GN=RPS5 PE=1 SV=2
TRINITY_DN10456_c0_g1_i3	2726	uncharacterized protein At5g08430-like isoform X2 [Asparagus officinalis]	*	*	*	*	*	sp|Q9FT92|Y5843_ARATH	Uncharacterized protein At5g08430 OS=Arabidopsis thaliana OX=3702 GN=At5g08430 PE=1 SV=2
TRINITY_DN10457_c0_g1_i1	228	*	*	*	*	*	*	*	*
TRINITY_DN10458_c0_g1_i1	822	uncharacterized protein LOC105044912 isoform X2 [Elaeis guineensis]	*	*	*	*	*	*	*
TRINITY_DN10459_c0_g1_i1	1412	hypothetical protein C4D60_Mb09t26610 [Musa balbisiana]	*	*	*	*	*	sp|Q0J7J7|CAF2M_ORYSJ	CRS2-associated factor 2, mitochondrial OS=Oryza sativa subsp. japonica OX=39947 GN=Os08g0188000 PE=2 SV=2
TRINITY_DN1045_c0_g1_i6	1388	LOW QUALITY PROTEIN: transcription factor VIP1, partial [Asparagus officinalis]	GO:0003700(DNA-binding transcription factor activity);GO:0005634(nucleus)	K20557	VIP1	http://www.genome.jp/dbget-bin/www_bget?ko:K20557	ko04016(MAPK signaling pathway - plant)	sp|Q9MA75|VIP1_ARATH	Transcription factor VIP1 OS=Arabidopsis thaliana OX=3702 GN=VIP1 PE=1 SV=1
TRINITY_DN1045_c2_g1_i1	218	*	*	*	*	*	*	*	*
TRINITY_DN10460_c0_g1_i1	485	pyrophosphate--fructose 6-phosphate 1-phosphotransferase subunit alpha [Phoenix dactylifera]	GO:0003872(6-phosphofructokinase activity);GO:0005524(ATP binding);GO:0047334(diphosphate-fructose-6-phosphate 1-phosphotransferase activity);GO:0046872(metal ion binding);GO:0008443(phosphofructokinase activity);GO:0006002(fructose 6-phosphate metabolic process);GO:0015979(photosynthesis);GO:0009749(response to glucose);GO:0005829(cytosol);GO:0005737(cytoplasm)	K00895	pfp, pfk	http://www.genome.jp/dbget-bin/www_bget?ko:K00895	ko00051(Fructose and mannose metabolism);ko00010(Glycolysis / Gluconeogenesis);ko00030(Pentose phosphate pathway)	sp|Q41140|PFPA_RICCO	Pyrophosphate--fructose 6-phosphate 1-phosphotransferase subunit alpha OS=Ricinus communis OX=3988 GN=PFP-ALPHA PE=3 SV=1
TRINITY_DN10461_c0_g1_i1	1439	rhomboid protein Yucsm_RBL13 [Yucca filamentosa]	GO:0004252(serine-type endopeptidase activity);GO:0016021(integral component of membrane)	*	*	*	*	sp|Q9M1B5|RBL13_ARATH	RHOMBOID-like protein 13 OS=Arabidopsis thaliana OX=3702 GN=RBL13 PE=3 SV=1
TRINITY_DN10461_c0_g2_i1	343	*	*	*	*	*	*	*	*
TRINITY_DN10462_c0_g1_i1	449	uncharacterized protein LOC113287152 [Papaver somniferum]	GO:0016021(integral component of membrane)	*	*	*	*	sp|Q9CAK4|ROH1_ARATH	Protein ROH1 OS=Arabidopsis thaliana OX=3702 GN=ROH1 PE=1 SV=1
TRINITY_DN10463_c0_g1_i2	589	E3 ubiquitin-protein ligase ATL4-like [Elaeis guineensis]	GO:0031625(ubiquitin protein ligase binding);GO:0016567(protein ubiquitination);GO:0016021(integral component of membrane)	K10663	ATL4	http://www.genome.jp/dbget-bin/www_bget?ko:K10663	*	*	*
TRINITY_DN10464_c0_g1_i1	538	clathrin interactor EPSIN 1-like isoform X1 [Asparagus officinalis]	GO:0030276(clathrin binding);GO:0006623(protein targeting to vacuole)	K12471	EPN	http://www.genome.jp/dbget-bin/www_bget?ko:K12471	ko04144(Endocytosis)	sp|Q8VY07|EPN1_ARATH	Clathrin interactor EPSIN 1 OS=Arabidopsis thaliana OX=3702 GN=EPSIN1 PE=1 SV=1
TRINITY_DN10465_c0_g1_i2	1141	2-oxoglutarate-dependent dioxygenase DAO-like [Ananas comosus]	GO:0051213(dioxygenase activity);GO:0046872(metal ion binding);GO:0016491(oxidoreductase activity);GO:0009852(auxin catabolic process)	*	*	*	*	sp|Q01IX6|DAO_ORYSI	2-oxoglutarate-dependent dioxygenase DAO OS=Oryza sativa subsp. indica OX=39946 GN=DAO PE=3 SV=1
TRINITY_DN10465_c0_g2_i2	1069	2-oxoglutarate-dependent dioxygenase DAO-like [Ananas comosus]	GO:0051213(dioxygenase activity);GO:0046872(metal ion binding);GO:0016491(oxidoreductase activity);GO:0009852(auxin catabolic process)	*	*	*	*	sp|Q01IX6|DAO_ORYSI	2-oxoglutarate-dependent dioxygenase DAO OS=Oryza sativa subsp. indica OX=39946 GN=DAO PE=3 SV=1
TRINITY_DN10466_c0_g1_i7	2836	beta-1,3-galactosyltransferase GALT1-like [Asparagus officinalis]	GO:0030246(carbohydrate binding);GO:0010488(UDP-galactose:N-glycan beta-1,3-galactosyltransferase activity);GO:0010493(Lewis a epitope biosynthetic process);GO:0006486(protein glycosylation);GO:0005794(Golgi apparatus);GO:0016021(integral component of membrane)	K14413	GALT1	http://www.genome.jp/dbget-bin/www_bget?ko:K14413	ko00513(Various types of N-glycan biosynthesis)	sp|Q8L7F9|B3GTF_ARATH	Beta-1,3-galactosyltransferase GALT1 OS=Arabidopsis thaliana OX=3702 GN=GALT1 PE=1 SV=1
TRINITY_DN10466_c1_g1_i1	647	uncharacterized protein DDB_G0290685-like [Asparagus officinalis]	GO:0016021(integral component of membrane)	*	*	*	*	*	*
TRINITY_DN10466_c1_g2_i2	2252	uncharacterized protein DDB_G0290685-like [Asparagus officinalis]	GO:0016021(integral component of membrane)	*	*	*	*	*	*
TRINITY_DN10467_c0_g1_i1	489	*	*	*	*	*	*	*	*
TRINITY_DN10468_c0_g1_i1	220	plectin-like [Asparagus officinalis]	GO:0005525(GTP binding);GO:0003924(GTPase activity);GO:0016020(membrane)	*	*	*	*	*	*
TRINITY_DN10469_c0_g1_i2	581	uncharacterized protein LOC109826097 [Asparagus officinalis]	*	*	*	*	*	*	*
TRINITY_DN10469_c1_g1_i1	402	uncharacterized protein LOC109826097 [Asparagus officinalis]	*	*	*	*	*	*	*
TRINITY_DN1046_c0_g1_i5	2597	metal-nicotianamine transporter YSL3-like [Asparagus officinalis]	GO:0051980(iron-nicotianamine transmembrane transporter activity);GO:0010039(response to iron ion);GO:0048316(seed development);GO:0005623(cell);GO:0016021(integral component of membrane);GO:0016020(membrane);GO:0005886(plasma membrane)	*	*	*	*	sp|Q7XUJ2|YSL9_ORYSJ	Probable metal-nicotianamine transporter YSL9 OS=Oryza sativa subsp. japonica OX=39947 GN=YSL9 PE=2 SV=2
TRINITY_DN1046_c1_g1_i1	766	probable metal-nicotianamine transporter YSL9 isoform X1 [Asparagus officinalis]	GO:0051980(iron-nicotianamine transmembrane transporter activity);GO:0010039(response to iron ion);GO:0048316(seed development);GO:0005623(cell);GO:0016021(integral component of membrane);GO:0016020(membrane);GO:0005886(plasma membrane)	*	*	*	*	sp|Q7XUJ2|YSL9_ORYSJ	Probable metal-nicotianamine transporter YSL9 OS=Oryza sativa subsp. japonica OX=39947 GN=YSL9 PE=2 SV=2
TRINITY_DN10470_c0_g1_i1	1102	uncharacterized protein LOC105035570 [Elaeis guineensis]	*	*	*	*	*	sp|Q93YV9|SKIP8_ARATH	F-box protein SKIP8 OS=Arabidopsis thaliana OX=3702 GN=SKIP8 PE=1 SV=1
TRINITY_DN10471_c0_g1_i1	440	F-box protein FBW2 [Asparagus officinalis]	GO:0016567(protein ubiquitination);GO:0031146(SCF-dependent proteasomal ubiquitin-dependent protein catabolic process);GO:0019005(SCF ubiquitin ligase complex)	*	*	*	*	sp|Q9ZPE4|FBW2_ARATH	F-box protein FBW2 OS=Arabidopsis thaliana OX=3702 GN=FBW2 PE=1 SV=1
TRINITY_DN10472_c0_g1_i1	258	uncharacterized protein A4U43_C05F24190 [Asparagus officinalis]	GO:0005524(ATP binding);GO:0005388(calcium-transporting ATPase activity);GO:0005516(calmodulin binding);GO:0016787(hydrolase activity);GO:0016021(integral component of membrane)	K01537	E3.6.3.8	http://www.genome.jp/dbget-bin/www_bget?ko:K01537	*	sp|Q9LF79|ACA8_ARATH	Calcium-transporting ATPase 8, plasma membrane-type OS=Arabidopsis thaliana OX=3702 GN=ACA8 PE=1 SV=1
TRINITY_DN10473_c0_g1_i1	311	*	*	*	*	*	*	*	*
TRINITY_DN10474_c0_g1_i2	3171	chromatin assembly factor 1 subunit FSM [Asparagus officinalis]	GO:0006334(nucleosome assembly);GO:0033186(CAF-1 complex);GO:0005634(nucleus)	K10750	CHAF1A	http://www.genome.jp/dbget-bin/www_bget?ko:K10750	*	sp|B2ZX90|FAS1_ORYSJ	Chromatin assembly factor 1 subunit FSM OS=Oryza sativa subsp. japonica OX=39947 GN=FSM PE=2 SV=1
TRINITY_DN10474_c1_g1_i1	382	*	*	*	*	*	*	*	*
TRINITY_DN10474_c1_g2_i1	691	chromatin assembly factor 1 subunit FSM [Asparagus officinalis]	*	K10750	CHAF1A	http://www.genome.jp/dbget-bin/www_bget?ko:K10750	*	sp|B2ZX90|FAS1_ORYSJ	Chromatin assembly factor 1 subunit FSM OS=Oryza sativa subsp. japonica OX=39947 GN=FSM PE=2 SV=1
TRINITY_DN10474_c2_g1_i1	358	chromatin assembly factor 1 subunit FSM [Asparagus officinalis]	GO:0006334(nucleosome assembly);GO:0033186(CAF-1 complex);GO:0005634(nucleus)	K10750	CHAF1A	http://www.genome.jp/dbget-bin/www_bget?ko:K10750	*	*	*
TRINITY_DN10475_c0_g1_i1	294	hypothetical protein AXG93_1130s1780 [Marchantia polymorpha subsp. ruderalis]	GO:0005524(ATP binding);GO:0003676(nucleic acid binding)	K12854	SNRNP200, BRR2	http://www.genome.jp/dbget-bin/www_bget?ko:K12854	ko03040(Spliceosome)	sp|Q9SYP1|DEXHC_ARATH	DExH-box ATP-dependent RNA helicase DExH12 OS=Arabidopsis thaliana OX=3702 GN=BRR2A PE=1 SV=1
TRINITY_DN10476_c0_g1_i2	480	uncharacterized protein A4U43_C08F21150 [Asparagus officinalis]	GO:0016787(hydrolase activity);GO:0080030(methyl indole-3-acetate esterase activity);GO:0080032(methyl jasmonate esterase activity);GO:0080031(methyl salicylate esterase activity);GO:0009694(jasmonic acid metabolic process);GO:0009696(salicylic acid metabolic process)	*	*	*	*	*	*
TRINITY_DN10477_c0_g1_i1	374	alpha carbonic anhydrase 7-like [Asparagus officinalis]	GO:0004089(carbonate dehydratase activity);GO:0008270(zinc ion binding)	K01674	cah	http://www.genome.jp/dbget-bin/www_bget?ko:K01674	ko00910(Nitrogen metabolism)	sp|Q8L817|ATCA7_ARATH	Alpha carbonic anhydrase 7 OS=Arabidopsis thaliana OX=3702 GN=ACA7 PE=2 SV=1
TRINITY_DN10478_c0_g1_i1	618	eukaryotic translation initiation factor 4B [Asparagus officinalis]	GO:0003729(mRNA binding);GO:0003743(translation initiation factor activity)	*	*	*	*	*	*
TRINITY_DN10479_c0_g1_i1	271	protein MOS2 [Asparagus officinalis]	GO:0003676(nucleic acid binding)	K13101	GPKOW	http://www.genome.jp/dbget-bin/www_bget?ko:K13101	*	sp|Q9C801|MOS2_ARATH	Protein MOS2 OS=Arabidopsis thaliana OX=3702 GN=MOS2 PE=2 SV=1
TRINITY_DN1047_c0_g1_i1	482	*	*	*	*	*	*	*	*
TRINITY_DN10480_c0_g1_i1	1139	uncharacterized protein LOC109824642 [Asparagus officinalis]	GO:0003676(nucleic acid binding);GO:0016021(integral component of membrane)	*	*	*	*	*	*
TRINITY_DN10481_c0_g1_i1	397	mitochondrial import inner membrane translocase subunit TIM22-like [Ananas comosus]	GO:0045039(protein import into mitochondrial inner membrane);GO:0042721(TIM22 mitochondrial import inner membrane insertion complex)	*	*	*	*	sp|Q9FLT9|HP302_ARATH	Chloroplastic import inner membrane translocase subunit HP30-2 OS=Arabidopsis thaliana OX=3702 GN=HP30-2 PE=1 SV=1
TRINITY_DN10482_c0_g1_i1	210	trifunctional UDP-glucose 4,6-dehydratase/UDP-4-keto-6-deoxy-D-glucose 3,5-epimerase/UDP-4-keto-L-rhamnose-reductase RHM1 [Amborella trichopoda]	GO:0008460(dTDP-glucose 4,6-dehydratase activity);GO:0009225(nucleotide-sugar metabolic process)	K12450	RHM	http://www.genome.jp/dbget-bin/www_bget?ko:K12450	ko00520(Amino sugar and nucleotide sugar metabolism)	sp|Q9LPG6|RHM2_ARATH	Trifunctional UDP-glucose 4,6-dehydratase/UDP-4-keto-6-deoxy-D-glucose 3,5-epimerase/UDP-4-keto-L-rhamnose-reductase RHM2 OS=Arabidopsis thaliana OX=3702 GN=RHM2 PE=1 SV=1
TRINITY_DN10482_c1_g1_i1	213	trifunctional UDP-glucose 4,6-dehydratase/UDP-4-keto-6-deoxy-D-glucose 3,5-epimerase/UDP-4-keto-L-rhamnose-reductase RHM1-like [Ananas comosus]	GO:0008460(dTDP-glucose 4,6-dehydratase activity);GO:0009225(nucleotide-sugar metabolic process)	K12450	RHM	http://www.genome.jp/dbget-bin/www_bget?ko:K12450	ko00520(Amino sugar and nucleotide sugar metabolism)	sp|Q9LPG6|RHM2_ARATH	Trifunctional UDP-glucose 4,6-dehydratase/UDP-4-keto-6-deoxy-D-glucose 3,5-epimerase/UDP-4-keto-L-rhamnose-reductase RHM2 OS=Arabidopsis thaliana OX=3702 GN=RHM2 PE=1 SV=1
TRINITY_DN10483_c0_g1_i2	251	homeobox-leucine zipper protein HOX16 isoform X2 [Elaeis guineensis]	GO:0003700(DNA-binding transcription factor activity);GO:0043565(sequence-specific DNA binding);GO:0045893(positive regulation of transcription, DNA-templated);GO:0005634(nucleus)	K09338	HD-ZIP	http://www.genome.jp/dbget-bin/www_bget?ko:K09338	*	sp|A2X980|HOX16_ORYSI	Homeobox-leucine zipper protein HOX16 OS=Oryza sativa subsp. indica OX=39946 GN=HOX16 PE=2 SV=1
TRINITY_DN10484_c0_g1_i1	490	uncharacterized protein A4U43_C03F730 [Asparagus officinalis]	GO:0046983(protein dimerization activity)	*	*	*	*	sp|A2X9L8|ILI5_ORYSI	Transcription factor ILI5 OS=Oryza sativa subsp. indica OX=39946 GN=ILI5 PE=3 SV=1
TRINITY_DN10484_c0_g2_i2	1031	hypothetical protein BHE74_00054073 [Ensete ventricosum]	GO:0046983(protein dimerization activity)	*	*	*	*	sp|A2XD15|ILI3_ORYSI	Transcription factor ILI3 OS=Oryza sativa subsp. indica OX=39946 GN=ILI3 PE=3 SV=1
TRINITY_DN10484_c1_g1_i1	202	*	*	*	*	*	*	*	*
TRINITY_DN10484_c1_g2_i1	957	uncharacterized protein A4U43_C10F3920 [Asparagus officinalis]	GO:0000049(tRNA binding)	K15437	AIMP1, ARC1	http://www.genome.jp/dbget-bin/www_bget?ko:K15437	*	sp|Q4KM49|SYYC_RAT	Tyrosine--tRNA ligase, cytoplasmic OS=Rattus norvegicus OX=10116 GN=Yars1 PE=2 SV=3
TRINITY_DN10485_c0_g1_i1	3033	ELF3-like protein 2 [Phoenix dactylifera]	GO:2000028(regulation of photoperiodism, flowering)	K12125	ELF3	http://www.genome.jp/dbget-bin/www_bget?ko:K12125	ko04712(Circadian rhythm - plant)	sp|Q657D6|ELF32_ORYSJ	ELF3-like protein 2 OS=Oryza sativa subsp. japonica OX=39947 GN=ELF3-2 PE=2 SV=2
TRINITY_DN10485_c1_g1_i1	520	*	*	*	*	*	*	*	*
TRINITY_DN10486_c0_g1_i2	1324	uncharacterized protein LOC109825528, partial [Asparagus officinalis]	GO:0001525(angiogenesis);GO:0006997(nucleus organization);GO:1902531(regulation of intracellular signal transduction);GO:0016021(integral component of membrane);GO:0005637(nuclear inner membrane)	*	*	*	*	*	*
TRINITY_DN10487_c0_g1_i3	1776	cytochrome P450 85A-like [Asparagus officinalis]	GO:0020037(heme binding);GO:0005506(iron ion binding);GO:0004497(monooxygenase activity);GO:0016491(oxidoreductase activity);GO:0016705(oxidoreductase activity, acting on paired donors, with incorporation or reduction of molecular oxygen);GO:0016132(brassinosteroid biosynthetic process);GO:0010268(brassinosteroid homeostasis);GO:0007275(multicellular organism development);GO:0055114(oxidation-red…	K12640	CYP85A2, BR6OX2	http://www.genome.jp/dbget-bin/www_bget?ko:K12640	ko00905(Brassinosteroid biosynthesis)	sp|Q8GSQ1|C85A1_ORYSJ	Cytochrome P450 85A1 OS=Oryza sativa subsp. japonica OX=39947 GN=CYP85A1 PE=1 SV=1
TRINITY_DN10488_c0_g1_i2	4222	5-oxoprolinase [Asparagus officinalis]	GO:0017168(5-oxoprolinase );GO:0006749(glutathione metabolic process);GO:0005829(cytosol)	K01469	OPLAH, OXP1, oplAH	http://www.genome.jp/dbget-bin/www_bget?ko:K01469	ko00480(Glutathione metabolism)	sp|Q9FIZ7|OPLA_ARATH	5-oxoprolinase OS=Arabidopsis thaliana OX=3702 GN=OXP1 PE=1 SV=1
TRINITY_DN10489_c0_g1_i1	1772	CLK4-associating serine/arginine rich [Gossypium australe]	*	K13168	SFRS16	http://www.genome.jp/dbget-bin/www_bget?ko:K13168	*	*	*
TRINITY_DN1048_c0_g1_i9	1008	nuclear transcription factor Y subunit B-4-like [Asparagus officinalis]	GO:0046982(protein heterodimerization activity);GO:0043565(sequence-specific DNA binding);GO:0006355(regulation of transcription, DNA-templated);GO:0005634(nucleus)	*	*	*	*	sp|Q65XK1|NFYB4_ORYSJ	Nuclear transcription factor Y subunit B-4 OS=Oryza sativa subsp. japonica OX=39947 GN=NFYB4 PE=2 SV=2
TRINITY_DN10490_c0_g1_i1	241	la-related protein 1A isoform X2 [Asparagus officinalis]	GO:0003723(RNA binding)	K18757	LARP1	http://www.genome.jp/dbget-bin/www_bget?ko:K18757	*	*	*
TRINITY_DN10491_c0_g1_i1	294	uncharacterized protein A4U43_C07F9340 [Asparagus officinalis]	*	K08874	TRRAP	http://www.genome.jp/dbget-bin/www_bget?ko:K08874	*	sp|Q54T85|TRA1_DICDI	Probable transcription-associated protein 1 OS=Dictyostelium discoideum OX=44689 GN=tra1 PE=3 SV=2
TRINITY_DN10492_c0_g1_i1	451	PREDICTED: ninja-family protein mc410 [Nelumbo nucifera]	GO:0007165(signal transduction);GO:0009867(jasmonic acid mediated signaling pathway);GO:0045892(negative regulation of transcription, DNA-templated);GO:0005634(nucleus)	*	*	*	*	sp|Q6AT41|NNJA4_ORYSJ	Protein NINJA homolog 1 OS=Oryza sativa subsp. japonica OX=39947 GN=NINJA1 PE=1 SV=1
TRINITY_DN10493_c0_g1_i1	744	uncharacterized protein LOC103703873 [Phoenix dactylifera]	GO:0016021(integral component of membrane)	*	*	*	*	*	*
TRINITY_DN10493_c0_g2_i1	575	uncharacterized protein LOC103703873 [Phoenix dactylifera]	GO:0016021(integral component of membrane)	*	*	*	*	*	*
TRINITY_DN10494_c0_g1_i1	843	GDP-L-galactose phosphorylase 1 [Elaeis guineensis]	GO:0080048(GDP-D-glucose phosphorylase activity);GO:0006006(glucose metabolic process);GO:0005737(cytoplasm)	K14190	VTC2_5	http://www.genome.jp/dbget-bin/www_bget?ko:K14190	ko00053(Ascorbate and aldarate metabolism)	sp|Q8RWE8|GGAP1_ARATH	GDP-L-galactose phosphorylase 1 OS=Arabidopsis thaliana OX=3702 GN=VTC2 PE=1 SV=1
TRINITY_DN10495_c0_g1_i2	379	*	*	*	*	*	*	*	*
TRINITY_DN10496_c0_g1_i1	299	uncharacterized protein At2g24330 [Elaeis guineensis]	GO:0071786(endoplasmic reticulum tubular network organization);GO:0071782(endoplasmic reticulum tubular network);GO:0016021(integral component of membrane)	*	*	*	*	*	*
TRINITY_DN10497_c0_g1_i1	2967	chloride channel protein CLC-d isoform X3 [Asparagus officinalis]	GO:0005247(voltage-gated chloride channel activity);GO:0016021(integral component of membrane);GO:0015108(chloride transmembrane transporter activity);GO:0022857(transmembrane transporter activity);GO:0043231(intracellular membrane-bounded organelle)	K05016	CLCN7	http://www.genome.jp/dbget-bin/www_bget?ko:K05016	*	sp|P92943|CLCD_ARATH	Chloride channel protein CLC-d OS=Arabidopsis thaliana OX=3702 GN=CLC-D PE=1 SV=2
TRINITY_DN10498_c0_g1_i9	2401	uncharacterized CRM domain-containing protein At3g25440, chloroplastic isoform X1 [Elaeis guineensis]	GO:0003723(RNA binding)	*	*	*	*	sp|Q67XL4|Y3544_ARATH	Uncharacterized CRM domain-containing protein At3g25440, chloroplastic OS=Arabidopsis thaliana OX=3702 GN=At3g25440 PE=2 SV=1
TRINITY_DN10499_c0_g1_i1	234	probable mitochondrial adenine nucleotide transporter BTL3 [Asparagus officinalis]	GO:0022857(transmembrane transporter activity);GO:0016021(integral component of membrane)	*	*	*	*	*	*
TRINITY_DN1049_c0_g1_i4	1321	uncharacterized protein LOC105036450 isoform X1 [Elaeis guineensis]	*	*	*	*	*	sp|Q55909|Y305_SYNY3	TVP38/TMEM64 family membrane protein slr0305 OS=Synechocystis sp. (strain PCC 6803 / Kazusa) OX=1111708 GN=slr0305 PE=3 SV=1
TRINITY_DN104_c0_g1_i2	951	peamaclein-like [Asparagus officinalis]	*	*	*	*	*	sp|Q948Z4|SNAK1_SOLTU	Snakin-1 OS=Solanum tuberosum OX=4113 GN=SN1 PE=1 SV=1
TRINITY_DN10500_c0_g1_i6	1521	uncharacterized protein LOC109820686 [Asparagus officinalis]	*	*	*	*	*	*	*
TRINITY_DN10500_c0_g2_i1	353	*	*	*	*	*	*	*	*
TRINITY_DN10500_c1_g1_i2	236	*	*	*	*	*	*	*	*
TRINITY_DN10501_c0_g1_i1	2555	uncharacterized protein A4U43_C02F1240 [Asparagus officinalis]	GO:0003677(DNA binding);GO:0005634(nucleus)	K09422	MYBP	http://www.genome.jp/dbget-bin/www_bget?ko:K09422	*	sp|Q0JHU7|MB3R2_ORYSJ	Transcription factor MYB3R-2 OS=Oryza sativa subsp. japonica OX=39947 GN=MYB3R-2 PE=2 SV=1
TRINITY_DN10501_c1_g1_i1	332	*	*	*	*	*	*	*	*
TRINITY_DN10502_c0_g1_i1	383	V-type proton ATPase subunit a3 isoform X1 [Elaeis guineensis]	GO:0000220(vacuolar proton-transporting V-type ATPase, V0 domain);GO:0000325(plant-type vacuole);GO:0005737(cytoplasm);GO:0005739(mitochondrion);GO:0005773(vacuole);GO:0005774(vacuolar membrane);GO:0005794(Golgi apparatus);GO:0007035(vacuolar acidification);GO:0009678(hydrogen-translocating pyrophosphatase activity);GO:0009705(plant-type vacuole membrane);GO:0015986(ATP synthesis coupled proton t…	K02154	ATPeV0A, ATP6N	http://www.genome.jp/dbget-bin/www_bget?ko:K02154	ko04145(Phagosome);ko00190(Oxidative phosphorylation)	sp|Q9SJT7|VHAA2_ARATH	V-type proton ATPase subunit a2 OS=Arabidopsis thaliana OX=3702 GN=VHA-a2 PE=1 SV=1
TRINITY_DN10503_c0_g1_i1	2171	subtilisin-like protease SBT1.8 [Phoenix dactylifera]	GO:0004252(serine-type endopeptidase activity)	*	*	*	*	sp|Q9ZUF6|SBT18_ARATH	Subtilisin-like protease SBT1.8 OS=Arabidopsis thaliana OX=3702 GN=SBT1.8 PE=1 SV=1
TRINITY_DN10504_c0_g1_i1	464	29 kDa ribonucleoprotein A, chloroplastic-like [Asparagus officinalis]	GO:0003723(RNA binding);GO:0003729(mRNA binding);GO:0051252(regulation of RNA metabolic process);GO:0005634(nucleus);GO:1990904(ribonucleoprotein complex)	K11294	NCL, NSR1	http://www.genome.jp/dbget-bin/www_bget?ko:K11294	*	sp|P49313|ROC1_NICPL	30 kDa ribonucleoprotein, chloroplastic OS=Nicotiana plumbaginifolia OX=4092 PE=2 SV=1
TRINITY_DN10505_c0_g1_i1	4780	uncharacterized protein LOC103719900 isoform X2 [Phoenix dactylifera]	GO:0005524(ATP binding)	K11643	CHD4, MI2B	http://www.genome.jp/dbget-bin/www_bget?ko:K11643	*	sp|Q9M658|MOM1_ARATH	Helicase protein MOM1 OS=Arabidopsis thaliana OX=3702 GN=MOM1 PE=1 SV=1
TRINITY_DN10505_c0_g2_i1	350	uncharacterized protein LOC109851599 [Asparagus officinalis]	GO:0005524(ATP binding)	K11643	CHD4, MI2B	http://www.genome.jp/dbget-bin/www_bget?ko:K11643	*	*	*
TRINITY_DN10506_c0_g1_i1	241	LOW QUALITY PROTEIN: protein argonaute 1A-like [Asparagus officinalis]	GO:0003676(nucleic acid binding);GO:0031047(gene silencing by RNA)	K11593	ELF2C, AGO	http://www.genome.jp/dbget-bin/www_bget?ko:K11593	*	sp|Q5Z5B2|AGO1D_ORYSJ	Protein argonaute 1D OS=Oryza sativa subsp. japonica OX=39947 GN=AGO1D PE=2 SV=1
TRINITY_DN10507_c0_g1_i1	254	peroxisomal fatty acid beta-oxidation multifunctional protein [Asparagus officinalis]	GO:0018812(3-hydroxyacyl-CoA dehydratase activity);GO:0003857(3-hydroxyacyl-CoA dehydrogenase activity);GO:0004300(enoyl-CoA hydratase activity);GO:0008017(microtubule binding);GO:0003729(mRNA binding);GO:0006635(fatty acid beta-oxidation);GO:0009908(flower development);GO:0009695(jasmonic acid biosynthetic process);GO:0005618(cell wall);GO:0005777(peroxisome);GO:0009506(plasmodesma)	K10527	MFP2	http://www.genome.jp/dbget-bin/www_bget?ko:K10527	ko00071(Fatty acid degradation);ko00592(alpha-Linolenic acid metabolism)	sp|Q8W1L6|MFP_ORYSJ	Peroxisomal fatty acid beta-oxidation multifunctional protein OS=Oryza sativa subsp. japonica OX=39947 GN=MFP PE=1 SV=2
TRINITY_DN10507_c0_g2_i1	210	peroxisomal fatty acid beta-oxidation multifunctional protein [Asparagus officinalis]	GO:0003857(3-hydroxyacyl-CoA dehydrogenase activity);GO:0006635(fatty acid beta-oxidation);GO:0005777(peroxisome);GO:0018812(3-hydroxyacyl-CoA dehydratase activity);GO:0004300(enoyl-CoA hydratase activity);GO:0008017(microtubule binding);GO:0003729(mRNA binding);GO:0009908(flower development);GO:0009695(jasmonic acid biosynthetic process);GO:0005618(cell wall);GO:0009506(plasmodesma)	K10527	MFP2	http://www.genome.jp/dbget-bin/www_bget?ko:K10527	ko00071(Fatty acid degradation);ko00592(alpha-Linolenic acid metabolism)	sp|Q8W1L6|MFP_ORYSJ	Peroxisomal fatty acid beta-oxidation multifunctional protein OS=Oryza sativa subsp. japonica OX=39947 GN=MFP PE=1 SV=2
TRINITY_DN10508_c0_g1_i2	1835	uncharacterized protein A4U43_C08F2910 [Asparagus officinalis]	GO:0004152(dihydroorotate dehydrogenase activity);GO:0006207('de novo' pyrimidine nucleobase biosynthetic process);GO:0009220(pyrimidine ribonucleotide biosynthetic process);GO:0005743(mitochondrial inner membrane);GO:0005739(mitochondrion);GO:0044205('de novo' UMP biosynthetic process)	K00254	DHODH, pyrD	http://www.genome.jp/dbget-bin/www_bget?ko:K00254	ko00240(Pyrimidine metabolism)	sp|Q7XKC8|PYRD_ORYSJ	Dihydroorotate dehydrogenase (quinone), mitochondrial OS=Oryza sativa subsp. japonica OX=39947 GN=PYRD PE=2 SV=1
TRINITY_DN10508_c1_g1_i1	286	*	*	*	*	*	*	*	*
TRINITY_DN10509_c0_g1_i1	366	short-chain dehydrogenase/reductase SDRA [Asparagus officinalis]	*	K11147	DHRS4	http://www.genome.jp/dbget-bin/www_bget?ko:K11147	ko04146(Peroxisome)	sp|Q9S9W2|SDRA_ARATH	Short-chain dehydrogenase/reductase SDRA OS=Arabidopsis thaliana OX=3702 GN=SDRA PE=1 SV=1
TRINITY_DN1050_c0_g1_i2	679	PREDICTED: uncharacterized protein LOC103969166 isoform X1 [Musa acuminata subsp. malaccensis]	*	*	*	*	*	*	*
TRINITY_DN1050_c0_g2_i1	1419	V-type proton ATPase subunit D [Asparagus officinalis]	GO:0046961(proton-transporting ATPase activity, rotational mechanism);GO:0033176(proton-transporting V-type ATPase complex);GO:0005774(vacuolar membrane)	K02149	ATPeV1D, ATP6M	http://www.genome.jp/dbget-bin/www_bget?ko:K02149	ko04145(Phagosome);ko00190(Oxidative phosphorylation)	sp|Q9XGM1|VATD_ARATH	V-type proton ATPase subunit D OS=Arabidopsis thaliana OX=3702 GN=VHA-D PE=1 SV=2
TRINITY_DN10510_c0_g1_i2	1234	tRNA(His) guanylyltransferase 2 [Asparagus officinalis]	GO:0005525(GTP binding);GO:0000287(magnesium ion binding);GO:0008193(tRNA guanylyltransferase activity);GO:0006400(tRNA modification);GO:0008033(tRNA processing)	K10761	THG1	http://www.genome.jp/dbget-bin/www_bget?ko:K10761	*	sp|F4ISV6|THG2_ARATH	tRNA(His) guanylyltransferase 2 OS=Arabidopsis thaliana OX=3702 GN=THG2 PE=1 SV=1
TRINITY_DN10510_c0_g2_i1	603	stem-specific protein TSJT1-like [Asparagus officinalis]	*	*	*	*	*	sp|P24805|TSJT1_TOBAC	Stem-specific protein TSJT1 OS=Nicotiana tabacum OX=4097 GN=TSJT1 PE=2 SV=1
TRINITY_DN10511_c0_g1_i1	398	ABC transporter D family member 1 [Asparagus officinalis]	GO:0005524(ATP binding);GO:0016887(ATPase activity);GO:0042626(ATPase activity, coupled to transmembrane movement of substances);GO:0016021(integral component of membrane)	*	*	*	*	sp|Q94FB9|AB1D_ARATH	ABC transporter D family member 1 OS=Arabidopsis thaliana OX=3702 GN=ABCD1 PE=1 SV=1
TRINITY_DN10512_c0_g1_i1	551	receptor-like serine/threonine-protein kinase SD1-8 [Elaeis guineensis]	GO:0016301(kinase activity);GO:0048544(recognition of pollen)	*	*	*	*	sp|O81905|SD18_ARATH	Receptor-like serine/threonine-protein kinase SD1-8 OS=Arabidopsis thaliana OX=3702 GN=SD18 PE=1 SV=1
TRINITY_DN10513_c0_g1_i1	451	*	*	*	*	*	*	*	*
TRINITY_DN10514_c0_g1_i2	1847	monooxygenase 2 [Elaeis guineensis]	GO:0071949(FAD binding);GO:0004497(monooxygenase activity)	*	*	*	*	sp|O81816|MO2_ARATH	Monooxygenase 2 OS=Arabidopsis thaliana OX=3702 GN=MO2 PE=2 SV=1
TRINITY_DN10515_c0_g1_i1	1667	uncharacterized protein LOC109830220 isoform X1 [Asparagus officinalis]	*	K09919	K09919	http://www.genome.jp/dbget-bin/www_bget?ko:K09919	*	*	*
TRINITY_DN10516_c0_g1_i1	1481	uncharacterized protein A4U43_C01F33270 [Asparagus officinalis]	GO:0016740(transferase activity);GO:0008299(isoprenoid biosynthetic process)	K14066	GPS	http://www.genome.jp/dbget-bin/www_bget?ko:K14066	ko00900(Terpenoid backbone biosynthesis)	sp|Q653T6|SPS1_ORYSJ	Solanesyl-diphosphate synthase 1, mitochondrial OS=Oryza sativa subsp. japonica OX=39947 GN=SPS1 PE=1 SV=1
TRINITY_DN10517_c0_g1_i4	3056	LOW QUALITY PROTEIN: ABC transporter B family member 20-like [Asparagus officinalis]	GO:0005524(ATP binding);GO:0016887(ATPase activity);GO:0042626(ATPase activity, coupled to transmembrane movement of substances);GO:0055085(transmembrane transport);GO:0016021(integral component of membrane)	K05658	ABCB1	http://www.genome.jp/dbget-bin/www_bget?ko:K05658	ko02010(ABC transporters)	sp|Q9M3B9|AB20B_ARATH	ABC transporter B family member 20 OS=Arabidopsis thaliana OX=3702 GN=ABCB20 PE=1 SV=1
TRINITY_DN10518_c0_g1_i2	1840	rop guanine nucleotide exchange factor 3-like [Asparagus officinalis]	GO:0005089(Rho guanyl-nucleotide exchange factor activity)	*	*	*	*	sp|A4IJ27|ROGF3_ARATH	Rop guanine nucleotide exchange factor 3 OS=Arabidopsis thaliana OX=3702 GN=ROPGEF3 PE=2 SV=1
TRINITY_DN10519_c0_g1_i5	1549	unnamed protein product, partial [Vitis vinifera]	*	*	*	*	*	*	*
TRINITY_DN10519_c0_g2_i1	907	uncharacterized protein LOC109824334 [Asparagus officinalis]	GO:0030943(mitochondrion targeting sequence binding);GO:0008320(protein transmembrane transporter activity);GO:0045039(protein import into mitochondrial inner membrane);GO:0016021(integral component of membrane);GO:0042721(TIM22 mitochondrial import inner membrane insertion complex)	*	*	*	*	*	*
TRINITY_DN10519_c1_g1_i1	224	*	*	*	*	*	*	*	*
TRINITY_DN1051_c0_g1_i1	1049	myb-related protein Hv1 [Carex littledalei]	GO:0003700(DNA-binding transcription factor activity);GO:0043565(sequence-specific DNA binding);GO:0044212;GO:0030154(cell differentiation);GO:0005634(nucleus)	K09422	MYBP	http://www.genome.jp/dbget-bin/www_bget?ko:K09422	*	sp|P81393|MYB08_ANTMA	Myb-related protein 308 OS=Antirrhinum majus OX=4151 GN=MYB308 PE=2 SV=1
TRINITY_DN1051_c0_g2_i1	369	R2R3-MYB transcription factor [Lycoris sprengeri]	GO:0003677(DNA binding);GO:0005634(nucleus)	K09422	MYBP	http://www.genome.jp/dbget-bin/www_bget?ko:K09422	*	sp|P81393|MYB08_ANTMA	Myb-related protein 308 OS=Antirrhinum majus OX=4151 GN=MYB308 PE=2 SV=1
TRINITY_DN1051_c0_g3_i1	575	myb-related protein Hv1 [Carex littledalei]	GO:0003677(DNA binding);GO:0005634(nucleus)	K09422	MYBP	http://www.genome.jp/dbget-bin/www_bget?ko:K09422	*	sp|P20026|MYB1_HORVU	Myb-related protein Hv1 OS=Hordeum vulgare OX=4513 GN=MYB1 PE=2 SV=1
TRINITY_DN1051_c1_g1_i1	368	PREDICTED: myb-related protein Zm38-like, partial [Musa acuminata subsp. malaccensis]	GO:0003700(DNA-binding transcription factor activity);GO:0043565(sequence-specific DNA binding);GO:0044212;GO:0030154(cell differentiation);GO:0005634(nucleus);GO:0003677(DNA binding)	K09422	MYBP	http://www.genome.jp/dbget-bin/www_bget?ko:K09422	*	sp|P81395|MYB30_ANTMA	Myb-related protein 330 OS=Antirrhinum majus OX=4151 GN=MYB330 PE=2 SV=1
TRINITY_DN10520_c0_g1_i1	3997	LOW QUALITY PROTEIN: protein TPR1-like [Asparagus officinalis]	*	*	*	*	*	sp|Q5NBT9|TPR1_ORYSJ	Protein TPR1 OS=Oryza sativa subsp. japonica OX=39947 GN=TPR1 PE=1 SV=1
TRINITY_DN10521_c0_g1_i2	436	*	*	*	*	*	*	*	*
TRINITY_DN10522_c0_g1_i1	2433	PREDICTED: probable endo-1,3(4)-beta-glucanase ARB_01444 [Musa acuminata subsp. malaccensis]	*	K01180	E3.2.1.6	http://www.genome.jp/dbget-bin/www_bget?ko:K01180	*	sp|D4AZ24|ENG1_ARTBC	Probable endo-1,3(4)-beta-glucanase ARB_01444 OS=Arthroderma benhamiae (strain ATCC MYA-4681 / CBS 112371) OX=663331 GN=ARB_01444 PE=1 SV=1
TRINITY_DN10523_c0_g1_i1	2209	probable methyltransferase PMT7 [Elaeis guineensis]	GO:0008168(methyltransferase activity);GO:0032259(methylation);GO:0005737(cytoplasm);GO:0005768(endosome);GO:0005794(Golgi apparatus);GO:0016021(integral component of membrane);GO:0005802(trans-Golgi network)	*	*	*	*	sp|Q9LZA4|PMT7_ARATH	Probable methyltransferase PMT7 OS=Arabidopsis thaliana OX=3702 GN=At5g04060 PE=2 SV=1
TRINITY_DN10524_c0_g1_i1	866	putative F-box protein At3g23960 [Asparagus officinalis]	*	*	*	*	*	*	*
TRINITY_DN10525_c0_g1_i2	2522	uncharacterized protein A4U43_C05F21760 [Asparagus officinalis]	GO:0005524(ATP binding);GO:0004674(protein serine/threonine kinase activity);GO:0016021(integral component of membrane);GO:0005886(plasma membrane)	*	*	*	*	sp|C0LGR3|RGI3_ARATH	LRR receptor-like serine/threonine-protein kinase OS=Arabidopsis thaliana OX=3702 GN=RGI3 PE=1 SV=1
TRINITY_DN10526_c0_g1_i1	2538	uncharacterized protein LOC109848157 isoform X1 [Asparagus officinalis]	GO:0003682(chromatin binding)	*	*	*	*	*	*
TRINITY_DN10527_c0_g1_i1	343	uncharacterized protein LOC109850772 [Asparagus officinalis]	GO:0046872(metal ion binding)	*	*	*	*	*	*
TRINITY_DN10528_c0_g1_i1	1253	probable linoleate 9S-lipoxygenase 4 [Asparagus officinalis]	GO:0046872(metal ion binding);GO:0016702(oxidoreductase activity, acting on single donors with incorporation of molecular oxygen, incorporation of two atoms of oxygen);GO:0031408(oxylipin biosynthetic process)	K15718	LOX1_5	http://www.genome.jp/dbget-bin/www_bget?ko:K15718	ko00591(Linoleic acid metabolism)	sp|Q53RB0|LOX4_ORYSJ	Probable linoleate 9S-lipoxygenase 4 OS=Oryza sativa subsp. japonica OX=39947 GN=Os03g0700700 PE=2 SV=1
TRINITY_DN10528_c1_g1_i1	2967	linoleate 9S-lipoxygenase 6-like [Asparagus officinalis]	GO:0046872(metal ion binding);GO:0016702(oxidoreductase activity, acting on single donors with incorporation of molecular oxygen, incorporation of two atoms of oxygen);GO:0031408(oxylipin biosynthetic process)	K15718	LOX1_5	http://www.genome.jp/dbget-bin/www_bget?ko:K15718	ko00591(Linoleic acid metabolism)	sp|Q43191|LOX15_SOLTU	Probable linoleate 9S-lipoxygenase 5 OS=Solanum tuberosum OX=4113 GN=LOX1.5 PE=2 SV=1
TRINITY_DN10529_c0_g1_i1	283	*	*	*	*	*	*	*	*
TRINITY_DN1052_c0_g1_i1	364	eukaryotic initiation factor 4A-11 [Cinnamomum micranthum f. kanehirae]	*	K03257	EIF4A	http://www.genome.jp/dbget-bin/www_bget?ko:K03257	ko03013(RNA transport)	sp|P35683|IF4A1_ORYSJ	Eukaryotic initiation factor 4A-1 OS=Oryza sativa subsp. japonica OX=39947 GN=Os06g0701100 PE=2 SV=2
TRINITY_DN10530_c0_g1_i1	1576	thioredoxin-related transmembrane protein 2 isoform X1 [Asparagus officinalis]	GO:0016021(integral component of membrane)	*	*	*	*	sp|Q6DFS0|TMX2_XENTR	Thioredoxin-related transmembrane protein 2 OS=Xenopus tropicalis OX=8364 GN=tmx2 PE=2 SV=1
TRINITY_DN10531_c0_g1_i1	327	extra-large guanine nucleotide-binding protein 3 isoform X2 [Asparagus officinalis]	GO:0001664(G protein-coupled receptor binding);GO:0031683(G-protein beta/gamma-subunit complex binding);GO:0005525(GTP binding);GO:0003924(GTPase activity);GO:0007188(adenylate cyclase-modulating G protein-coupled receptor signaling pathway);GO:0005834(heterotrimeric G-protein complex);GO:0007186(G protein-coupled receptor signaling pathway)	*	*	*	*	sp|Q9C516|XLG3_ARATH	Extra-large guanine nucleotide-binding protein 3 OS=Arabidopsis thaliana OX=3702 GN=XLG3 PE=1 SV=1
TRINITY_DN10532_c0_g1_i2	313	uncharacterized protein LOC109840451 [Asparagus officinalis]	*	*	*	*	*	*	*
TRINITY_DN10533_c0_g1_i1	1070	*	*	*	*	*	*	*	*
TRINITY_DN10534_c0_g1_i2	728	hypothetical protein GOBAR_AA00016 [Gossypium barbadense]	*	*	*	*	*	sp|P10978|POLX_TOBAC	Retrovirus-related Pol polyprotein from transposon TNT 1-94 OS=Nicotiana tabacum OX=4097 PE=2 SV=1
TRINITY_DN10534_c1_g1_i1	477	Uncharacterized protein TCM_041944 [Theobroma cacao]	*	*	*	*	*	*	*
TRINITY_DN10535_c0_g1_i1	703	*	*	*	*	*	*	*	*
TRINITY_DN10536_c0_g1_i4	1903	amino acid transporter ANT1 [Asparagus officinalis]	GO:0015171(amino acid transmembrane transporter activity);GO:0003333(amino acid transmembrane transport);GO:0016021(integral component of membrane)	K14209	SLC36A, PAT	http://www.genome.jp/dbget-bin/www_bget?ko:K14209	*	sp|Q9SF09|ANT1_ARATH	Amino acid transporter ANT1 OS=Arabidopsis thaliana OX=3702 GN=ANT1 PE=1 SV=1
TRINITY_DN10537_c0_g1_i3	1346	uncharacterized protein LOC109825497 [Asparagus officinalis]	GO:0016021(integral component of membrane)	*	*	*	*	*	*
TRINITY_DN10538_c0_g1_i1	391	probable LRR receptor-like serine/threonine-protein kinase At3g47570 [Asparagus officinalis]	*	*	*	*	*	sp|Q1MX30|XA21_ORYSI	Receptor kinase-like protein Xa21 OS=Oryza sativa subsp. indica OX=39946 GN=XA21 PE=1 SV=1
TRINITY_DN10539_c0_g1_i1	381	*	*	*	*	*	*	*	*
TRINITY_DN1053_c0_g1_i2	2392	outer envelope protein 64, chloroplastic [Asparagus officinalis]	GO:0031359(integral component of chloroplast outer membrane)	*	*	*	*	sp|Q9LVH5|OE64C_ARATH	Outer envelope protein 64, chloroplastic OS=Arabidopsis thaliana OX=3702 GN=OEP64 PE=1 SV=1
TRINITY_DN1053_c1_g1_i2	1904	outer envelope protein 64, mitochondrial [Asparagus officinalis]	GO:0016021(integral component of membrane)	*	*	*	*	sp|F4KCL7|OE64M_ARATH	Outer envelope protein 64, mitochondrial OS=Arabidopsis thaliana OX=3702 GN=OM64 PE=1 SV=1
TRINITY_DN1053_c3_g1_i1	230	*	*	*	*	*	*	*	*
TRINITY_DN10540_c0_g1_i1	418	E3 ubiquitin-protein ligase BRE1-like 2 isoform X2 [Elaeis guineensis]	GO:0046872(metal ion binding);GO:0004842(ubiquitin-protein transferase activity);GO:0010390(histone monoubiquitination);GO:0005634(nucleus)	K10696	BRE1	http://www.genome.jp/dbget-bin/www_bget?ko:K10696	*	sp|A2ZAC2|BRE1B_ORYSI	E3 ubiquitin-protein ligase BRE1-like 2 OS=Oryza sativa subsp. indica OX=39946 GN=BRE1B PE=3 SV=2
TRINITY_DN10541_c0_g1_i1	2228	F-box/kelch-repeat protein At5g60570-like [Asparagus officinalis]	GO:0005634(nucleus)	*	*	*	*	sp|Q9FKJ0|FK132_ARATH	F-box/kelch-repeat protein At5g60570 OS=Arabidopsis thaliana OX=3702 GN=At5g60570 PE=2 SV=1
TRINITY_DN10542_c0_g1_i1	256	hypothetical protein CQW23_08136 [Capsicum baccatum]	*	K11108	RCL1	http://www.genome.jp/dbget-bin/www_bget?ko:K11108	ko03008(Ribosome biogenesis in eukaryotes)	sp|P10978|POLX_TOBAC	Retrovirus-related Pol polyprotein from transposon TNT 1-94 OS=Nicotiana tabacum OX=4097 PE=2 SV=1
TRINITY_DN10542_c1_g1_i1	544	*	*	*	*	*	*	*	*
TRINITY_DN10542_c2_g1_i1	208	*	*	*	*	*	*	*	*
TRINITY_DN10543_c0_g1_i1	645	protein DWARF 53-LIKE-like [Phoenix dactylifera]	GO:0005524(ATP binding);GO:0019538(protein metabolic process)	*	*	*	*	sp|Q2RBP2|D53_ORYSJ	Protein DWARF 53 OS=Oryza sativa subsp. japonica OX=39947 GN=D53 PE=1 SV=1
TRINITY_DN10543_c0_g2_i1	703	protein DWARF 53-LIKE-like [Phoenix dactylifera]	GO:0005524(ATP binding);GO:0019538(protein metabolic process)	*	*	*	*	sp|Q2RBP2|D53_ORYSJ	Protein DWARF 53 OS=Oryza sativa subsp. japonica OX=39947 GN=D53 PE=1 SV=1
TRINITY_DN10544_c0_g1_i1	812	protein RNA-directed DNA methylation 3, partial [Asparagus officinalis]	*	*	*	*	*	*	*
TRINITY_DN10545_c0_g1_i1	314	hypothetical protein B296_00044926, partial [Ensete ventricosum]	*	*	*	*	*	sp|Q69T51|LYP6_ORYSJ	LysM domain-containing GPI-anchored protein LYP6 OS=Oryza sativa subsp. japonica OX=39947 GN=LYP6 PE=1 SV=1
TRINITY_DN10546_c0_g1_i1	280	uncharacterized protein A4U43_C03F5300 [Asparagus officinalis]	*	*	*	*	*	*	*
TRINITY_DN10547_c0_g1_i1	1301	translin-associated protein X [Asparagus officinalis]	GO:0004521(endoribonuclease activity);GO:0043565(sequence-specific DNA binding);GO:0005634(nucleus)	*	*	*	*	sp|Q9JHB5|TSNAX_RAT	Translin-associated protein X OS=Rattus norvegicus OX=10116 GN=Tsnax PE=1 SV=1
TRINITY_DN10548_c0_g1_i1	957	*	*	*	*	*	*	*	*
TRINITY_DN10549_c0_g1_i1	483	PREDICTED: vacuolar-sorting receptor 3-like [Oryza brachyantha]	GO:0005509(calcium ion binding);GO:0016021(integral component of membrane);GO:0006508(proteolysis);GO:0008233(peptidase activity);GO:0031410(cytoplasmic vesicle);GO:0061630(ubiquitin protein ligase activity);GO:0006896(Golgi to vacuole transport);GO:0006623(protein targeting to vacuole);GO:0006511(ubiquitin-dependent protein catabolic process);GO:0005768(endosome);GO:0017119(Golgi transport compl…	*	*	*	*	sp|O80977|VSR3_ARATH	Vacuolar-sorting receptor 3 OS=Arabidopsis thaliana OX=3702 GN=VSR3 PE=2 SV=1
TRINITY_DN1054_c0_g1_i1	793	*	*	*	*	*	*	*	*
TRINITY_DN1054_c0_g2_i1	724	*	*	*	*	*	*	*	*
TRINITY_DN10550_c0_g1_i1	1017	auxin response factor 2-like isoform X2 [Asparagus officinalis]	GO:0003677(DNA binding);GO:0009734(auxin-activated signaling pathway);GO:0006355(regulation of transcription, DNA-templated);GO:0005634(nucleus)	*	*	*	*	sp|A2ZET6|ARFW_ORYSI	Auxin response factor 23 OS=Oryza sativa subsp. indica OX=39946 GN=ARF23 PE=2 SV=1
TRINITY_DN10551_c0_g1_i2	586	*	*	*	*	*	*	*	*
TRINITY_DN10552_c0_g1_i1	437	putative receptor-like protein kinase, partial [Ananas comosus]	GO:0005524(ATP binding);GO:0004675(transmembrane receptor protein serine/threonine kinase activity);GO:0006468(protein phosphorylation);GO:0016021(integral component of membrane);GO:0005886(plasma membrane)	*	*	*	*	*	*
TRINITY_DN10553_c0_g1_i2	611	pentatricopeptide repeat-containing protein At3g22470, mitochondrial-like [Asparagus officinalis]	*	*	*	*	*	*	*
TRINITY_DN10554_c0_g1_i1	204	probable protein phosphatase 2C 47 [Asparagus officinalis]	GO:0046872(metal ion binding);GO:0004722(protein serine/threonine phosphatase activity);GO:0004724(magnesium-dependent protein serine/threonine phosphatase activity)	K14803	PTC2_3	http://www.genome.jp/dbget-bin/www_bget?ko:K14803	*	sp|Q6AUQ4|P2C47_ORYSJ	Probable protein phosphatase 2C 47 OS=Oryza sativa subsp. japonica OX=39947 GN=Os05g0134200 PE=2 SV=1
TRINITY_DN10554_c0_g2_i1	269	probable protein phosphatase 2C 47 [Asparagus officinalis]	GO:0004724(magnesium-dependent protein serine/threonine phosphatase activity);GO:0046872(metal ion binding);GO:0004722(protein serine/threonine phosphatase activity)	K14803	PTC2_3	http://www.genome.jp/dbget-bin/www_bget?ko:K14803	*	sp|Q6AUQ4|P2C47_ORYSJ	Probable protein phosphatase 2C 47 OS=Oryza sativa subsp. japonica OX=39947 GN=Os05g0134200 PE=2 SV=1
TRINITY_DN10555_c0_g1_i1	602	Beta-1,3-galactosyltransferase 7 [Apostasia shenzhenica]	GO:0048531(beta-1,3-galactosyltransferase activity);GO:0006486(protein glycosylation);GO:0000139(Golgi membrane);GO:0016021(integral component of membrane)	*	*	*	*	sp|A8MRC7|B3GT2_ARATH	Probable beta-1,3-galactosyltransferase 2 OS=Arabidopsis thaliana OX=3702 GN=B3GALT2 PE=2 SV=1
TRINITY_DN10556_c0_g1_i1	742	anthranilate synthase alpha subunit 1, chloroplastic-like, partial [Asparagus officinalis]	GO:0004049(anthranilate synthase activity);GO:0000162(tryptophan biosynthetic process)	K01657	trpE	http://www.genome.jp/dbget-bin/www_bget?ko:K01657	ko00400(Phenylalanine, tyrosine and tryptophan biosynthesis)	sp|P32068|TRPE_ARATH	Anthranilate synthase alpha subunit 1, chloroplastic OS=Arabidopsis thaliana OX=3702 GN=ASA1 PE=1 SV=1
TRINITY_DN10556_c0_g2_i1	357	*	*	*	*	*	*	*	*
TRINITY_DN10557_c0_g1_i1	908	early nodulin-20-like [Asparagus officinalis]	*	*	*	*	*	*	*
TRINITY_DN10557_c0_g2_i2	998	early nodulin-20-like [Asparagus officinalis]	*	*	*	*	*	*	*
TRINITY_DN10558_c0_g1_i1	2051	probable LRR receptor-like serine/threonine-protein kinase At1g53440 isoform X1 [Asparagus officinalis]	GO:0005524(ATP binding);GO:0004674(protein serine/threonine kinase activity);GO:0046777(protein autophosphorylation);GO:0016021(integral component of membrane);GO:0005886(plasma membrane);GO:0004672(protein kinase activity)	*	*	*	*	sp|C0LGG9|Y5344_ARATH	Probable LRR receptor-like serine/threonine-protein kinase At1g53440 OS=Arabidopsis thaliana OX=3702 GN=At1g53440 PE=2 SV=2
TRINITY_DN10559_c0_g1_i1	395	uncharacterized protein A4U43_C08F1850 [Asparagus officinalis]	GO:0003677(DNA binding);GO:0006355(regulation of transcription, DNA-templated);GO:0016021(integral component of membrane);GO:0005634(nucleus)	*	*	*	*	*	*
TRINITY_DN1055_c0_g1_i1	1693	uncharacterized protein LOC109821840 [Asparagus officinalis]	*	*	*	*	*	*	*
TRINITY_DN10560_c0_g1_i2	656	serine/threonine-protein phosphatase 4 regulatory subunit 3B isoform X1 [Asparagus officinalis]	*	K17491	SMEK, PPP4R3	http://www.genome.jp/dbget-bin/www_bget?ko:K17491	*	sp|Q7ZX60|P4R3A_XENLA	Serine/threonine-protein phosphatase 4 regulatory subunit 3-A OS=Xenopus laevis OX=8355 GN=ppp4r3b-a PE=2 SV=1
TRINITY_DN10561_c0_g1_i1	560	uncharacterized protein LOC103710030 [Phoenix dactylifera]	*	*	*	*	*	*	*
TRINITY_DN10562_c0_g1_i2	888	*	*	*	*	*	*	*	*
TRINITY_DN10563_c0_g1_i1	542	metacaspase-1-like isoform X1 [Asparagus officinalis]	*	*	*	*	*	sp|Q7XJE6|MCA1_ARATH	Metacaspase-1 OS=Arabidopsis thaliana OX=3702 GN=AMC1 PE=1 SV=1
TRINITY_DN10563_c0_g2_i1	1390	zinc finger protein [Macleaya cordata]	GO:0004197(cysteine-type endopeptidase activity)	*	*	*	*	sp|Q7XJE6|MCA1_ARATH	Metacaspase-1 OS=Arabidopsis thaliana OX=3702 GN=AMC1 PE=1 SV=1
TRINITY_DN10564_c0_g1_i1	278	histone-lysine N-methyltransferase ATXR3-like isoform X1 [Asparagus officinalis]	GO:0008168(methyltransferase activity);GO:0032259(methylation)	*	*	*	*	sp|O23372|ATXR3_ARATH	Histone-lysine N-methyltransferase ATXR3 OS=Arabidopsis thaliana OX=3702 GN=ATXR3 PE=2 SV=2
TRINITY_DN10565_c0_g1_i1	782	SNF1-related protein kinase regulatory subunit beta-3 isoform X2 [Asparagus officinalis]	GO:0043562(cellular response to nitrogen levels);GO:0009744(response to sucrose);GO:0016301(kinase activity)	*	*	*	*	sp|Q9ZUU8|KINB3_ARATH	SNF1-related protein kinase regulatory subunit beta-3 OS=Arabidopsis thaliana OX=3702 GN=KINB3 PE=1 SV=1
TRINITY_DN10566_c0_g1_i3	1783	glutamate decarboxylase [Asparagus officinalis]	GO:0004351(glutamate decarboxylase activity);GO:0030170(pyridoxal phosphate binding);GO:0006538(glutamate catabolic process);GO:0005829(cytosol);GO:0006536(glutamate metabolic process)	K01580	E4.1.1.15, gadB, gadA, GAD	http://www.genome.jp/dbget-bin/www_bget?ko:K01580	ko00250(Alanine, aspartate and glutamate metabolism);ko00650(Butanoate metabolism);ko00430(Taurine and hypotaurine metabolism);ko00410(beta-Alanine metabolism)	sp|Q42521|DCE1_ARATH	Glutamate decarboxylase 1 OS=Arabidopsis thaliana OX=3702 GN=GAD1 PE=1 SV=2
TRINITY_DN10567_c0_g1_i1	322	uncharacterized protein LOC109825261 [Asparagus officinalis]	GO:0046872(metal ion binding);GO:0061630(ubiquitin protein ligase activity);GO:0044390(ubiquitin-like protein conjugating enzyme binding);GO:0071712(ER-associated misfolded protein catabolic process);GO:0006511(ubiquitin-dependent protein catabolic process)	K10666	RNF5	http://www.genome.jp/dbget-bin/www_bget?ko:K10666	ko04141(Protein processing in endoplasmic reticulum)	sp|Q99942|RNF5_HUMAN	E3 ubiquitin-protein ligase RNF5 OS=Homo sapiens OX=9606 GN=RNF5 PE=1 SV=1
TRINITY_DN10568_c0_g1_i1	274	*	*	*	*	*	*	*	*
TRINITY_DN10569_c0_g1_i1	1155	zinc transporter 8-like [Asparagus officinalis]	GO:0005385(zinc ion transmembrane transporter activity);GO:0071577(zinc ion transmembrane transport);GO:0016021(integral component of membrane);GO:0016020(membrane);GO:0005886(plasma membrane)	K14709	SLC39A1_2_3, ZIP1_2_3	http://www.genome.jp/dbget-bin/www_bget?ko:K14709	*	sp|Q6L8G0|ZIP5_ORYSJ	Zinc transporter 5 OS=Oryza sativa subsp. japonica OX=39947 GN=ZIP5 PE=2 SV=1
TRINITY_DN1056_c0_g1_i2	1744	LOW QUALITY PROTEIN: multiple organellar RNA editing factor 1, mitochondrial-like [Asparagus officinalis]	GO:0016554(cytidine to uridine editing);GO:0080156(mitochondrial mRNA modification);GO:0005739(mitochondrion)	*	*	*	*	sp|O49429|MORF1_ARATH	Multiple organellar RNA editing factor 1, mitochondrial OS=Arabidopsis thaliana OX=3702 GN=MORF1 PE=1 SV=1
TRINITY_DN10570_c0_g1_i1	254	Copper-transporting ATPase RAN1 [Spatholobus suberectus]	GO:0016020(membrane)	K17686	copA, ATP7	http://www.genome.jp/dbget-bin/www_bget?ko:K17686	ko04016(MAPK signaling pathway - plant)	sp|A0A0P0X004|HMA9_ORYSJ	Cation-transporting ATPase HMA5 OS=Oryza sativa subsp. japonica OX=39947 GN=HMA9 PE=2 SV=1
TRINITY_DN10571_c0_g1_i1	1562	solute carrier family 35 member F1-like isoform X1 [Asparagus officinalis]	GO:0022857(transmembrane transporter activity);GO:0016021(integral component of membrane)	K15287	SLC35F1_2	http://www.genome.jp/dbget-bin/www_bget?ko:K15287	*	sp|Q5T1Q4|S35F1_HUMAN	Solute carrier family 35 member F1 OS=Homo sapiens OX=9606 GN=SLC35F1 PE=1 SV=2
TRINITY_DN10573_c0_g1_i1	274	galacturonosyltransferase 8 [Asparagus officinalis]	GO:0047262(polygalacturonate 4-alpha-galacturonosyltransferase activity);GO:0010289(homogalacturonan biosynthetic process);GO:0005768(endosome);GO:0000139(Golgi membrane);GO:0005739(mitochondrion);GO:0005802(trans-Golgi network);GO:0071555(cell wall organization);GO:0045489(pectin biosynthetic process);GO:0016021(integral component of membrane)	K13648	GAUT	http://www.genome.jp/dbget-bin/www_bget?ko:K13648	ko00520(Amino sugar and nucleotide sugar metabolism)	sp|Q9LSG3|GAUT8_ARATH	Galacturonosyltransferase 8 OS=Arabidopsis thaliana OX=3702 GN=GAUT8 PE=1 SV=1
TRINITY_DN10574_c0_g1_i1	389	*	*	*	*	*	*	*	*
TRINITY_DN10575_c0_g1_i1	205	*	*	*	*	*	*	*	*
TRINITY_DN10576_c0_g1_i1	1697	ubiquitin carboxyl-terminal hydrolase 3 [Asparagus officinalis]	GO:0004197(cysteine-type endopeptidase activity);GO:0004843(thiol-dependent ubiquitin-specific protease activity);GO:0016579(protein deubiquitination);GO:0006511(ubiquitin-dependent protein catabolic process)	K11842	USP12_46	http://www.genome.jp/dbget-bin/www_bget?ko:K11842	*	sp|O24454|UBP3_ARATH	Ubiquitin carboxyl-terminal hydrolase 3 OS=Arabidopsis thaliana OX=3702 GN=UBP3 PE=1 SV=1
TRINITY_DN10577_c0_g1_i3	519	uncharacterized protein LOC109833499 [Asparagus officinalis]	*	*	*	*	*	*	*
TRINITY_DN10578_c0_g1_i1	1330	LOW QUALITY PROTEIN: F-box protein PP2-B10-like [Asparagus officinalis]	*	*	*	*	*	sp|Q3E6P4|FB95_ARATH	F-box protein At2g02240 OS=Arabidopsis thaliana OX=3702 GN=At2g02240 PE=2 SV=1
TRINITY_DN10579_c0_g1_i3	2743	protein NEDD1 [Asparagus officinalis]	GO:0000919(cell plate assembly);GO:0032467(positive regulation of cytokinesis);GO:0060236(regulation of mitotic spindle organization);GO:2000694(regulation of phragmoplast microtubule organization);GO:0005828(kinetochore microtubule)	K16547	NEDD1	http://www.genome.jp/dbget-bin/www_bget?ko:K16547	*	sp|B3H5K9|NEDD1_ARATH	Protein NEDD1 OS=Arabidopsis thaliana OX=3702 GN=NEDD1 PE=2 SV=1
TRINITY_DN1057_c0_g1_i6	2069	uncharacterized protein A4U43_UnF2400 [Asparagus officinalis]	GO:0020037(heme binding);GO:0005506(iron ion binding);GO:0008168(methyltransferase activity);GO:0016491(oxidoreductase activity);GO:0008398(sterol 14-demethylase activity);GO:0032259(methylation);GO:0055114(oxidation-reduction process);GO:0016126(sterol biosynthetic process);GO:0016125(sterol metabolic process);GO:0005783(endoplasmic reticulum);GO:0005886(plasma membrane)	K05917	CYP51	http://www.genome.jp/dbget-bin/www_bget?ko:K05917	ko00100(Steroid biosynthesis)	sp|P93846|CP51_SORBI	Obtusifoliol 14-alpha demethylase OS=Sorghum bicolor OX=4558 GN=CYP51 PE=1 SV=1
TRINITY_DN10580_c0_g1_i1	237	*	*	*	*	*	*	*	*
TRINITY_DN10580_c0_g2_i3	3204	disease resistance protein RPM1-like [Phoenix dactylifera]	GO:0043531(ADP binding);GO:0005524(ATP binding);GO:0006952(defense response)	K13457	RPM1, RPS3	http://www.genome.jp/dbget-bin/www_bget?ko:K13457	ko04626(Plant-pathogen interaction)	sp|P0DO07|PIK2_ORYSJ	Disease resistance protein Pik-2 OS=Oryza sativa subsp. japonica OX=39947 GN=PIK-2 PE=3 SV=1
TRINITY_DN10580_c1_g1_i1	468	*	*	*	*	*	*	*	*
TRINITY_DN10581_c0_g1_i1	1338	formimidoyltransferase-cyclodeaminase-like isoform X1 [Asparagus officinalis]	GO:0005542(folic acid binding);GO:0016740(transferase activity)	*	*	*	*	sp|Q9HI69|GLFT_THEAC	Glutamate formimidoyltransferase OS=Thermoplasma acidophilum (strain ATCC 25905 / DSM 1728 / JCM 9062 / NBRC 15155 / AMRC-C165) OX=273075 GN=Ta1476 PE=1 SV=1
TRINITY_DN10582_c0_g1_i1	482	uncharacterized protein A4U43_C07F5860 [Asparagus officinalis]	GO:0005773(vacuole)	*	*	*	*	*	*
TRINITY_DN10583_c0_g1_i1	472	*	*	*	*	*	*	*	*
TRINITY_DN10584_c0_g1_i1	456	*	*	*	*	*	*	*	*
TRINITY_DN10585_c0_g1_i1	291	epidermal growth factor receptor substrate 15-like 1 [Asparagus officinalis]	GO:0005509(calcium ion binding)	*	*	*	*	*	*
TRINITY_DN10586_c0_g1_i1	365	mitogen-activated protein kinase kinase kinase 1-like isoform X2 [Asparagus officinalis]	GO:0005524(ATP binding);GO:0004674(protein serine/threonine kinase activity);GO:0032147(activation of protein kinase activity);GO:0007346(regulation of mitotic cell cycle);GO:0023014(signal transduction by protein phosphorylation);GO:0031098(stress-activated protein kinase signaling cascade);GO:0005737(cytoplasm)	K13414	MEKK1	http://www.genome.jp/dbget-bin/www_bget?ko:K13414	ko04016(MAPK signaling pathway - plant);ko04626(Plant-pathogen interaction)	*	*
TRINITY_DN10587_c0_g1_i1	304	*	*	*	*	*	*	*	*
TRINITY_DN10588_c0_g1_i2	959	photosystem I subunit O [Asparagus officinalis]	GO:0016021(integral component of membrane)	K14332	psaO	http://www.genome.jp/dbget-bin/www_bget?ko:K14332	ko00195(Photosynthesis)	sp|Q949Q5|PSAO_ARATH	Photosystem I subunit O OS=Arabidopsis thaliana OX=3702 GN=PSAO PE=1 SV=1
TRINITY_DN10589_c0_g1_i1	259	*	*	*	*	*	*	*	*
TRINITY_DN1058_c0_g1_i9	3136	inactive protein kinase SELMODRAFT_444075 [Asparagus officinalis]	GO:0005524(ATP binding);GO:0004675(transmembrane receptor protein serine/threonine kinase activity);GO:0006468(protein phosphorylation);GO:0005886(plasma membrane);GO:0004672(protein kinase activity)	*	*	*	*	sp|P0DH62|Y4407_SELML	Inactive protein kinase SELMODRAFT_444075 OS=Selaginella moellendorffii OX=88036 GN=SELMODRAFT_444075 PE=2 SV=1
TRINITY_DN1058_c2_g1_i1	306	inactive protein kinase SELMODRAFT_444075 [Asparagus officinalis]	*	*	*	*	*	*	*
TRINITY_DN10590_c0_g1_i2	361	hypothetical protein BVC80_1825g52 [Macleaya cordata]	*	*	*	*	*	*	*
TRINITY_DN10591_c0_g1_i1	465	protein LHY-like isoform X1 [Asparagus officinalis]	GO:0003677(DNA binding);GO:0005634(nucleus)	K12133	LHY	http://www.genome.jp/dbget-bin/www_bget?ko:K12133	ko04712(Circadian rhythm - plant)	sp|Q6R0H1|LHY_ARATH	Protein LHY OS=Arabidopsis thaliana OX=3702 GN=LHY PE=1 SV=2
TRINITY_DN10592_c0_g1_i1	302	mitogen-activated protein kinase kinase kinase 5-like isoform X1 [Asparagus officinalis]	*	*	*	*	*	sp|Q9C5H5|M3K5G_ARATH	Mitogen-activated protein kinase kinase kinase 5 OS=Arabidopsis thaliana OX=3702 GN=MAPKKK5 PE=1 SV=1
TRINITY_DN10593_c0_g1_i1	257	*	*	*	*	*	*	*	*
TRINITY_DN10594_c0_g1_i1	324	hypothetical protein AQUCO_00300751v1 [Aquilegia coerulea]	GO:0005524(ATP binding)	*	*	*	*	*	*
TRINITY_DN10595_c0_g1_i1	349	LOW QUALITY PROTEIN: protein ARABIDILLO 1-like [Asparagus officinalis]	*	*	*	*	*	sp|O22161|ADLO1_ARATH	Protein ARABIDILLO 1 OS=Arabidopsis thaliana OX=3702 GN=FBX5 PE=1 SV=1
TRINITY_DN10596_c0_g1_i2	1878	probable acyl-activating enzyme 5, peroxisomal [Elaeis guineensis]	GO:0003824(catalytic activity)	*	*	*	*	sp|Q9FFE6|AAE5_ARATH	Probable acyl-activating enzyme 5, peroxisomal OS=Arabidopsis thaliana OX=3702 GN=AAE5 PE=1 SV=1
TRINITY_DN10596_c0_g2_i1	463	uncharacterized protein A4U43_UnF1790 [Asparagus officinalis]	GO:0003824(catalytic activity)	*	*	*	*	sp|Q9FFE6|AAE5_ARATH	Probable acyl-activating enzyme 5, peroxisomal OS=Arabidopsis thaliana OX=3702 GN=AAE5 PE=1 SV=1
TRINITY_DN10597_c0_g1_i7	1078	thylakoid lumenal 15 kDa protein 1, chloroplastic [Asparagus officinalis]	GO:0009534(chloroplast thylakoid)	*	*	*	*	sp|O22160|TL15A_ARATH	Thylakoid lumenal 15 kDa protein 1, chloroplastic OS=Arabidopsis thaliana OX=3702 GN=At2g44920 PE=1 SV=2
TRINITY_DN10598_c0_g1_i1	362	E3 ubiquitin-protein ligase UPL4 [Asparagus officinalis]	GO:0016874(ligase activity);GO:0004842(ubiquitin-protein transferase activity)	K10590	TRIP12	http://www.genome.jp/dbget-bin/www_bget?ko:K10590	ko04120(Ubiquitin mediated proteolysis)	sp|Q9LYZ7|UPL4_ARATH	E3 ubiquitin-protein ligase UPL4 OS=Arabidopsis thaliana OX=3702 GN=UPL4 PE=3 SV=1
TRINITY_DN10599_c0_g1_i1	2417	conserved oligomeric Golgi complex subunit 6 isoform X1 [Asparagus officinalis]	*	K20293	COG6, COD2	http://www.genome.jp/dbget-bin/www_bget?ko:K20293	*	sp|Q6NMI3|COG6_ARATH	Conserved oligomeric Golgi complex subunit 6 OS=Arabidopsis thaliana OX=3702 GN=COG6 PE=1 SV=1
TRINITY_DN1059_c0_g1_i1	765	*	*	*	*	*	*	*	*
TRINITY_DN1059_c0_g2_i9	2763	LOW QUALITY PROTEIN: DEAD-box ATP-dependent RNA helicase 37-like [Asparagus officinalis]	GO:0005524(ATP binding);GO:0004386(helicase activity);GO:0003676(nucleic acid binding);GO:0003723(RNA binding);GO:0003724(RNA helicase activity);GO:0005634(nucleus);GO:0043186(P granule)	K11594	DDX3X, bel	http://www.genome.jp/dbget-bin/www_bget?ko:K11594	*	sp|Q84W89|RH37_ARATH	DEAD-box ATP-dependent RNA helicase 37 OS=Arabidopsis thaliana OX=3702 GN=RH37 PE=2 SV=2
TRINITY_DN105_c0_g1_i2	1494	DNA ligase 1-like [Asparagus officinalis]	*	*	*	*	*	*	*
TRINITY_DN10600_c0_g1_i4	1203	uncharacterized protein LOC109831836 [Asparagus officinalis]	GO:0006979(response to oxidative stress);GO:0016021(integral component of membrane)	*	*	*	*	*	*
TRINITY_DN10601_c0_g1_i1	2102	protein IQ-DOMAIN 1 [Elaeis guineensis]	*	*	*	*	*	sp|Q9SF32|IQD1_ARATH	Protein IQ-DOMAIN 1 OS=Arabidopsis thaliana OX=3702 GN=IQD1 PE=1 SV=1
TRINITY_DN10602_c0_g1_i2	1930	Aluminum-activated malate transporter 12 [Apostasia shenzhenica]	GO:0015743(malate transport);GO:0016021(integral component of membrane);GO:0009705(plant-type vacuole membrane)	*	*	*	*	sp|O49696|ALMTC_ARATH	Aluminum-activated malate transporter 12 OS=Arabidopsis thaliana OX=3702 GN=ALMT12 PE=2 SV=1
TRINITY_DN10602_c1_g1_i1	235	hypothetical protein GW17_00023655 [Ensete ventricosum]	GO:0015743(malate transport);GO:0016021(integral component of membrane)	*	*	*	*	*	*
TRINITY_DN10603_c0_g1_i1	3187	pyruvate, phosphate dikinase 2 isoform X1 [Asparagus officinalis]	GO:0005524(ATP binding);GO:0016301(kinase activity);GO:0046872(metal ion binding);GO:0050242(pyruvate, phosphate dikinase activity);GO:0006090(pyruvate metabolic process)	K01006	ppdK	http://www.genome.jp/dbget-bin/www_bget?ko:K01006	ko00010(Glycolysis / Gluconeogenesis);ko00620(Pyruvate metabolism);ko00710(Carbon fixation in photosynthetic organisms)	sp|Q6AVA8|PPDK1_ORYSJ	Pyruvate, phosphate dikinase 1, chloroplastic OS=Oryza sativa subsp. japonica OX=39947 GN=PPDK1 PE=1 SV=1
TRINITY_DN10604_c0_g1_i1	1163	uncharacterized protein LOC109850684 [Asparagus officinalis]	*	K06173	truA, PUS1	http://www.genome.jp/dbget-bin/www_bget?ko:K06173	*	sp|Q6MEE7|TRUA1_PARUW	tRNA pseudouridine synthase A 1 OS=Protochlamydia amoebophila (strain UWE25) OX=264201 GN=truA1 PE=3 SV=1
TRINITY_DN10605_c0_g1_i1	2503	poly(A)-specific ribonuclease PARN-like [Asparagus officinalis]	GO:0000175(3'-5'-exoribonuclease activity);GO:0003723(RNA binding);GO:0005737(cytoplasm);GO:0003676(nucleic acid binding)	K01148	PARN	http://www.genome.jp/dbget-bin/www_bget?ko:K01148	ko03018(RNA degradation)	sp|Q8W4C3|PARNL_ARATH	Poly(A)-specific ribonuclease PARN-like OS=Arabidopsis thaliana OX=3702 GN=At3g25430 PE=2 SV=1
TRINITY_DN10605_c1_g1_i2	414	poly(A)-specific ribonuclease PARN-like [Asparagus officinalis]	*	K01148	PARN	http://www.genome.jp/dbget-bin/www_bget?ko:K01148	ko03018(RNA degradation)	*	*
TRINITY_DN10606_c0_g1_i4	2772	protein FAR1-RELATED SEQUENCE 5-like [Asparagus officinalis]	GO:0043565(sequence-specific DNA binding);GO:0008270(zinc ion binding);GO:0006355(regulation of transcription, DNA-templated)	K17604	ZSWIM3	http://www.genome.jp/dbget-bin/www_bget?ko:K17604	*	sp|Q9SZL8|FRS5_ARATH	Protein FAR1-RELATED SEQUENCE 5 OS=Arabidopsis thaliana OX=3702 GN=FRS5 PE=1 SV=1
TRINITY_DN10606_c1_g1_i1	229	protein FAR1-RELATED SEQUENCE 5-like [Asparagus officinalis]	*	K17604	ZSWIM3	http://www.genome.jp/dbget-bin/www_bget?ko:K17604	*	*	*
TRINITY_DN10606_c1_g2_i1	243	protein FAR1-RELATED SEQUENCE 5-like [Asparagus officinalis]	GO:0043565(sequence-specific DNA binding);GO:0008270(zinc ion binding);GO:0006355(regulation of transcription, DNA-templated)	K17604	ZSWIM3	http://www.genome.jp/dbget-bin/www_bget?ko:K17604	*	sp|Q9SZL8|FRS5_ARATH	Protein FAR1-RELATED SEQUENCE 5 OS=Arabidopsis thaliana OX=3702 GN=FRS5 PE=1 SV=1
TRINITY_DN10607_c0_g1_i1	2959	probable linoleate 9S-lipoxygenase 5 [Asparagus officinalis]	GO:0046872(metal ion binding);GO:0016702(oxidoreductase activity, acting on single donors with incorporation of molecular oxygen, incorporation of two atoms of oxygen);GO:0031408(oxylipin biosynthetic process)	K15718	LOX1_5	http://www.genome.jp/dbget-bin/www_bget?ko:K15718	ko00591(Linoleic acid metabolism)	sp|Q43190|LOX14_SOLTU	Probable linoleate 9S-lipoxygenase 4 OS=Solanum tuberosum OX=4113 GN=LOX1.4 PE=2 SV=1
TRINITY_DN10608_c0_g1_i1	245	*	*	*	*	*	*	*	*
TRINITY_DN10609_c0_g1_i2	809	UPF0548 protein At2g17695 [Asparagus officinalis]	*	*	*	*	*	sp|Q8GXB1|U548_ARATH	UPF0548 protein At2g17695 OS=Arabidopsis thaliana OX=3702 GN=At2g17695 PE=2 SV=1
TRINITY_DN10609_c1_g1_i1	424	*	*	*	*	*	*	*	*
TRINITY_DN1060_c0_g1_i4	824	SET-domain containing protein lysinemethyltransferase family protein [Striga asiatica]	GO:0070180(large ribosomal subunit rRNA binding);GO:0003735(structural constituent of ribosome);GO:0006412(translation);GO:0022625(cytosolic large ribosomal subunit)	K02894	RP-L23e, RPL23	http://www.genome.jp/dbget-bin/www_bget?ko:K02894	ko03010(Ribosome)	sp|P49690|RL23_ARATH	60S ribosomal protein L23 OS=Arabidopsis thaliana OX=3702 GN=RPL23A PE=2 SV=3
TRINITY_DN10610_c0_g1_i1	1759	uncharacterized protein LOC109828248 [Asparagus officinalis]	*	*	*	*	*	sp|Q9LNG5|PPP7L_ARATH	Serine/threonine-protein phosphatase 7 long form homolog OS=Arabidopsis thaliana OX=3702 GN=MAIL3 PE=2 SV=1
TRINITY_DN10611_c0_g1_i3	1711	uncharacterized protein LOC109849019 isoform X1 [Asparagus officinalis]	*	*	*	*	*	*	*
TRINITY_DN10612_c0_g1_i2	487	*	*	*	*	*	*	*	*
TRINITY_DN10613_c0_g1_i2	1812	uncharacterized protein A4U43_C07F20390 [Asparagus officinalis]	GO:0043565(sequence-specific DNA binding);GO:0008270(zinc ion binding);GO:0006355(regulation of transcription, DNA-templated);GO:0005634(nucleus)	*	*	*	*	sp|Q8H1G0|GAT28_ARATH	GATA transcription factor 28 OS=Arabidopsis thaliana OX=3702 GN=GATA28 PE=1 SV=1
TRINITY_DN10613_c0_g2_i1	1231	GATA transcription factor 28-like [Asparagus officinalis]	GO:0043565(sequence-specific DNA binding);GO:0008270(zinc ion binding);GO:0006355(regulation of transcription, DNA-templated);GO:0005634(nucleus)	*	*	*	*	sp|Q8H1G0|GAT28_ARATH	GATA transcription factor 28 OS=Arabidopsis thaliana OX=3702 GN=GATA28 PE=1 SV=1
TRINITY_DN10614_c0_g1_i2	2078	LOW QUALITY PROTEIN: brefeldin A-inhibited guanine nucleotide-exchange protein 1-like [Asparagus officinalis]	GO:0005086(ARF guanyl-nucleotide exchange factor activity);GO:0032012(regulation of ARF protein signal transduction);GO:0005802(trans-Golgi network)	K18442	ARFGEF, BIG	http://www.genome.jp/dbget-bin/www_bget?ko:K18442	ko04144(Endocytosis)	sp|F4JSZ5|BIG1_ARATH	Brefeldin A-inhibited guanine nucleotide-exchange protein 1 OS=Arabidopsis thaliana OX=3702 GN=BIG1 PE=2 SV=1
TRINITY_DN10615_c0_g1_i1	332	LON 2 protease [Vaccinium corymbosum]	*	K01338	lon	http://www.genome.jp/dbget-bin/www_bget?ko:K01338	*	sp|O04979|LONP2_SPIOL	Lon protease homolog 2, peroxisomal OS=Spinacia oleracea OX=3562 PE=2 SV=2
TRINITY_DN10616_c0_g1_i1	3102	putative ion channel POLLUX-like 2 isoform X1 [Asparagus officinalis]	GO:0016021(integral component of membrane)	*	*	*	*	sp|Q940Y9|POLL2_ARATH	Putative ion channel POLLUX-like 2 OS=Arabidopsis thaliana OX=3702 GN=At5g43745 PE=2 SV=1
TRINITY_DN10617_c0_g1_i3	1794	Eukaryotic initiation factor 4A [Ananas comosus]	GO:0003743(translation initiation factor activity)	*	*	*	*	sp|O02494|IF4A_CRYPV	Eukaryotic initiation factor 4A OS=Cryptosporidium parvum OX=5807 GN=EIF4-A PE=2 SV=1
TRINITY_DN10618_c0_g1_i1	759	*	*	*	*	*	*	*	*
TRINITY_DN10618_c0_g2_i1	879	protein FAR1-RELATED SEQUENCE 5-like [Prunus avium]	*	*	*	*	*	sp|Q9SZL8|FRS5_ARATH	Protein FAR1-RELATED SEQUENCE 5 OS=Arabidopsis thaliana OX=3702 GN=FRS5 PE=1 SV=1
TRINITY_DN10618_c0_g3_i1	2684	protein FAR1-RELATED SEQUENCE 5-like [Rosa chinensis]	*	*	*	*	*	sp|Q9SZL8|FRS5_ARATH	Protein FAR1-RELATED SEQUENCE 5 OS=Arabidopsis thaliana OX=3702 GN=FRS5 PE=1 SV=1
TRINITY_DN10618_c1_g1_i1	422	*	*	*	*	*	*	*	*
TRINITY_DN10619_c0_g1_i2	636	uncharacterized protein A4U43_C03F12420 [Asparagus officinalis]	*	*	*	*	*	*	*
TRINITY_DN10619_c1_g1_i1	575	uncharacterized protein A4U43_C03F12420 [Asparagus officinalis]	*	*	*	*	*	*	*
TRINITY_DN10619_c1_g2_i1	511	uncharacterized protein A4U43_C03F12420 [Asparagus officinalis]	*	*	*	*	*	*	*
TRINITY_DN1061_c0_g1_i1	589	copper transport protein ATX1 isoform X4 [Elaeis guineensis]	GO:0046872(metal ion binding);GO:0030001(metal ion transport)	K07213	ATOX1, ATX1, copZ, golB	http://www.genome.jp/dbget-bin/www_bget?ko:K07213	*	sp|Q94BT9|ATOX1_ARATH	Copper transport protein ATX1 OS=Arabidopsis thaliana OX=3702 GN=ATX1 PE=1 SV=2
TRINITY_DN1061_c0_g2_i1	704	copper transport protein ATX1 isoform X4 [Elaeis guineensis]	GO:0046872(metal ion binding);GO:0030001(metal ion transport)	K07213	ATOX1, ATX1, copZ, golB	http://www.genome.jp/dbget-bin/www_bget?ko:K07213	*	sp|Q94BT9|ATOX1_ARATH	Copper transport protein ATX1 OS=Arabidopsis thaliana OX=3702 GN=ATX1 PE=1 SV=2
TRINITY_DN10620_c0_g1_i6	1846	uncharacterized protein LOC113698937 [Coffea arabica]	*	*	*	*	*	sp|Q65XS5|BC10_ORYSJ	Glycosyltransferase BC10 OS=Oryza sativa subsp. japonica OX=39947 GN=BC10 PE=1 SV=1
TRINITY_DN10621_c0_g1_i4	717	*	*	*	*	*	*	*	*
TRINITY_DN10622_c0_g1_i1	1444	leucine-rich repeat receptor-like serine/threonine-protein kinase At1g17230 [Asparagus officinalis]	GO:0016301(kinase activity);GO:0016021(integral component of membrane)	*	*	*	*	sp|Q6JN46|EIX2_SOLLC	Receptor-like protein EIX2 OS=Solanum lycopersicum OX=4081 GN=EIX2 PE=1 SV=2
TRINITY_DN10622_c1_g1_i1	256	hypothetical protein G4B88_024652, partial [Cannabis sativa]	*	*	*	*	*	*	*
TRINITY_DN10623_c0_g1_i1	3071	uncharacterized protein A4U43_C03F10730 [Asparagus officinalis]	*	*	*	*	*	sp|P0C8Q4|Y4990_ARATH	Uncharacterized protein At4g19900 OS=Arabidopsis thaliana OX=3702 GN=At4g19900 PE=2 SV=1
TRINITY_DN10623_c0_g2_i1	310	uncharacterized protein A4U43_C03F10730 [Asparagus officinalis]	GO:0016021(integral component of membrane)	*	*	*	*	sp|P0C8Q4|Y4990_ARATH	Uncharacterized protein At4g19900 OS=Arabidopsis thaliana OX=3702 GN=At4g19900 PE=2 SV=1
TRINITY_DN10623_c1_g1_i1	291	uncharacterized protein LOC109837269 [Asparagus officinalis]	GO:0005509(calcium ion binding)	*	*	*	*	*	*
TRINITY_DN10624_c0_g1_i1	1800	probable polyamine oxidase 5 [Phoenix dactylifera]	GO:0016491(oxidoreductase activity);GO:0046592(polyamine oxidase activity)	K12259	SMOX, PAO5	http://www.genome.jp/dbget-bin/www_bget?ko:K12259	ko00330(Arginine and proline metabolism);ko00410(beta-Alanine metabolism)	sp|Q5NAI7|PAO1_ORYSJ	Polyamine oxidase 1 OS=Oryza sativa subsp. japonica OX=39947 GN=PAO1 PE=1 SV=1
TRINITY_DN10625_c0_g1_i2	1752	enoyl-[acyl-carrier-protein] reductase, mitochondrial [Elaeis guineensis]	GO:0019166(trans-2-enoyl-CoA reductase );GO:0006631(fatty acid metabolic process);GO:0005739(mitochondrion);GO:0016491(oxidoreductase activity)	K07512	MECR, NRBF1	http://www.genome.jp/dbget-bin/www_bget?ko:K07512	ko00061(Fatty acid biosynthesis);ko00062(Fatty acid elongation)	sp|Q8LCU7|MECR_ARATH	Enoyl-[acyl-carrier-protein] reductase, mitochondrial OS=Arabidopsis thaliana OX=3702 GN=At3g45770 PE=1 SV=1
TRINITY_DN10626_c0_g1_i5	5107	uncharacterized protein LOC109833773 isoform X2 [Asparagus officinalis]	GO:0043014(alpha-tubulin binding);GO:0045504(dynein heavy chain binding);GO:0003774(motor activity);GO:0005737(cytoplasm)	*	*	*	*	sp|Q0JHZ2|C3H11_ORYSJ	Zinc finger CCCH domain-containing protein 11 OS=Oryza sativa subsp. japonica OX=39947 GN=Os01g0834700 PE=2 SV=2
TRINITY_DN10626_c0_g2_i1	457	zinc finger CCCH domain-containing protein 21 isoform X1 [Abrus precatorius]	*	*	*	*	*	sp|Q9SK74|C3H21_ARATH	Zinc finger CCCH domain-containing protein 21 OS=Arabidopsis thaliana OX=3702 GN=At2g20280 PE=4 SV=1
TRINITY_DN10626_c1_g1_i1	996	uncharacterized protein LOC105036757 [Elaeis guineensis]	*	*	*	*	*	*	*
TRINITY_DN10626_c2_g1_i1	542	*	*	*	*	*	*	*	*
TRINITY_DN10627_c0_g1_i5	2058	sterol 3-beta-glucosyltransferase UGT80B1 isoform X1 [Asparagus officinalis]	GO:0016740(transferase activity)	*	*	*	*	sp|Q9XIG1|U80B1_ARATH	Sterol 3-beta-glucosyltransferase UGT80B1 OS=Arabidopsis thaliana OX=3702 GN=UGT80B1 PE=2 SV=1
TRINITY_DN10628_c0_g1_i1	2229	uncharacterized protein A4U43_C05F33330 [Asparagus officinalis]	GO:0003676(nucleic acid binding)	K17569	GPATCH2	http://www.genome.jp/dbget-bin/www_bget?ko:K17569	*	sp|A4UMC6|TFP11_MONDO	Tuftelin-interacting protein 11 OS=Monodelphis domestica OX=13616 GN=TFIP11 PE=2 SV=1
TRINITY_DN10628_c0_g2_i1	374	uncharacterized protein A4U43_C05F33330 [Asparagus officinalis]	GO:0003676(nucleic acid binding)	K17569	GPATCH2	http://www.genome.jp/dbget-bin/www_bget?ko:K17569	*	sp|Q5ZII9|TFP11_CHICK	Tuftelin-interacting protein 11 OS=Gallus gallus OX=9031 GN=TFIP11 PE=2 SV=1
TRINITY_DN10628_c1_g1_i1	244	uncharacterized protein A4U43_C05F33330 [Asparagus officinalis]	*	K17569	GPATCH2	http://www.genome.jp/dbget-bin/www_bget?ko:K17569	*	*	*
TRINITY_DN10629_c0_g1_i3	2957	uncharacterized protein LOC109851439 [Asparagus officinalis]	GO:0003677(DNA binding)	*	*	*	*	sp|Q9LDD4|ARID2_ARATH	AT-rich interactive domain-containing protein 2 OS=Arabidopsis thaliana OX=3702 GN=ARID2 PE=1 SV=1
TRINITY_DN10629_c0_g2_i1	555	uncharacterized protein LOC109819569 [Asparagus officinalis]	GO:0003677(DNA binding)	*	*	*	*	*	*
TRINITY_DN10629_c1_g1_i1	208	uncharacterized protein LOC109851439 [Asparagus officinalis]	*	*	*	*	*	*	*
TRINITY_DN10629_c2_g1_i1	284	*	*	*	*	*	*	*	*
TRINITY_DN1062_c0_g1_i2	3807	serine/arginine repetitive matrix protein 1-like isoform X2 [Asparagus officinalis]	*	*	*	*	*	sp|O80386|CIP7_ARATH	COP1-interacting protein 7 OS=Arabidopsis thaliana OX=3702 GN=CIP7 PE=1 SV=1
TRINITY_DN10630_c0_g1_i1	497	*	*	*	*	*	*	*	*
TRINITY_DN10631_c0_g1_i1	1729	F-box protein At3g07870-like [Asparagus officinalis]	*	*	*	*	*	sp|Q9T0J4|FB249_ARATH	Putative F-box protein At4g38870 OS=Arabidopsis thaliana OX=3702 GN=At4g38870 PE=4 SV=1
TRINITY_DN10632_c0_g1_i1	1309	chromatin remodeling protein EBS-like isoform X2 [Asparagus officinalis]	GO:0003682(chromatin binding);GO:0046872(metal ion binding);GO:0035064(methylated histone binding);GO:0000976(transcription regulatory region sequence-specific DNA binding);GO:0006325(chromatin organization);GO:0035067(negative regulation of histone acetylation);GO:2000028(regulation of photoperiodism, flowering);GO:0006355(regulation of transcription, DNA-templated);GO:0010228(vegetative to repr…	*	*	*	*	sp|F4JL28|EBS_ARATH	Chromatin remodeling protein EBS OS=Arabidopsis thaliana OX=3702 GN=EBS PE=1 SV=1
TRINITY_DN10633_c0_g1_i1	293	LOW QUALITY PROTEIN: ankyrin repeat-containing protein ITN1-like [Asparagus officinalis]	*	*	*	*	*	*	*
TRINITY_DN10634_c0_g1_i1	573	calmodulin-binding protein 25-like [Phalaenopsis equestris]	GO:0005516(calmodulin binding);GO:0006970(response to osmotic stress);GO:0005634(nucleus)	*	*	*	*	sp|O80683|CAB25_ARATH	Calmodulin-binding protein 25 OS=Arabidopsis thaliana OX=3702 GN=CAMBP25 PE=1 SV=1
TRINITY_DN10635_c0_g1_i1	1121	strigolactone esterase D14-like [Asparagus officinalis]	*	*	*	*	*	sp|Q10QA5|D14_ORYSJ	Strigolactone esterase D14 OS=Oryza sativa subsp. japonica OX=39947 GN=D14 PE=1 SV=1
TRINITY_DN10636_c0_g1_i1	475	*	*	*	*	*	*	*	*
TRINITY_DN10637_c0_g1_i1	744	30S ribosomal protein S21, chloroplastic-like [Phoenix dactylifera]	GO:0003735(structural constituent of ribosome);GO:0006412(translation);GO:0005840(ribosome)	*	*	*	*	sp|P82024|RR21_SPIOL	30S ribosomal protein S21, chloroplastic OS=Spinacia oleracea OX=3562 GN=rps21 PE=1 SV=2
TRINITY_DN10638_c0_g1_i1	1127	uncharacterized protein LOC105057600 [Elaeis guineensis]	GO:0004623(phospholipase A2 activity);GO:0050482(arachidonic acid secretion);GO:0006644(phospholipid metabolic process)	*	*	*	*	*	*
TRINITY_DN10639_c0_g1_i1	2329	uncharacterized protein A4U43_C02F8810 [Asparagus officinalis]	*	*	*	*	*	sp|Q9FYC8|Y3482_ARATH	BTB/POZ domain-containing protein At3g44820 OS=Arabidopsis thaliana OX=3702 GN=At3g44820 PE=2 SV=2
TRINITY_DN1063_c0_g1_i15	5752	uncharacterized protein LOC109851190 isoform X4 [Asparagus officinalis]	*	*	*	*	*	sp|Q9M3G7|ATM_ARATH	Serine/threonine-protein kinase ATM OS=Arabidopsis thaliana OX=3702 GN=ATM PE=1 SV=1
TRINITY_DN1063_c2_g1_i1	217	*	*	*	*	*	*	*	*
TRINITY_DN10640_c0_g1_i1	319	protein PAT1 homolog 1 [Elaeis guineensis]	GO:0003723(RNA binding);GO:0033962(cytoplasmic mRNA processing body assembly);GO:0000290(deadenylation-dependent decapping of nuclear-transcribed mRNA);GO:0000932(P-body)	K12617	PATL1, PAT1	http://www.genome.jp/dbget-bin/www_bget?ko:K12617	ko03018(RNA degradation)	sp|F4J077|PATH1_ARATH	Protein PAT1 homolog 1 OS=Arabidopsis thaliana OX=3702 GN=PAT1H1 PE=1 SV=1
TRINITY_DN10641_c0_g1_i2	1091	heavy metal-associated isoprenylated plant protein 30-like isoform X1 [Asparagus officinalis]	GO:0046872(metal ion binding);GO:0030001(metal ion transport)	*	*	*	*	sp|F4JMB8|HIP44_ARATH	Heavy metal-associated isoprenylated plant protein 44 OS=Arabidopsis thaliana OX=3702 GN=HIPP44 PE=2 SV=1
TRINITY_DN10641_c1_g1_i1	797	LOW QUALITY PROTEIN: uncharacterized protein LOC109849498 [Asparagus officinalis]	*	*	*	*	*	*	*
TRINITY_DN10641_c2_g1_i2	428	*	*	*	*	*	*	*	*
TRINITY_DN10642_c0_g1_i1	843	uncharacterized protein LOC109848477 isoform X2 [Asparagus officinalis]	GO:0016757(transferase activity, transferring glycosyl groups);GO:0006004(fucose metabolic process);GO:0005737(cytoplasm);GO:0005794(Golgi apparatus)	*	*	*	*	sp|F4J2C8|EDA30_ARATH	Protein EMBRYO SAC DEVELOPMENT ARREST 30 OS=Arabidopsis thaliana OX=3702 GN=EDA30 PE=2 SV=1
TRINITY_DN10643_c0_g1_i1	1661	cytochrome P450 85A1-like [Asparagus officinalis]	GO:0020037(heme binding);GO:0005506(iron ion binding);GO:0004497(monooxygenase activity);GO:0016491(oxidoreductase activity);GO:0016705(oxidoreductase activity, acting on paired donors, with incorporation or reduction of molecular oxygen);GO:0016132(brassinosteroid biosynthetic process);GO:0010268(brassinosteroid homeostasis);GO:0007275(multicellular organism development);GO:0055114(oxidation-red…	K12640	CYP85A2, BR6OX2	http://www.genome.jp/dbget-bin/www_bget?ko:K12640	ko00905(Brassinosteroid biosynthesis)	sp|Q8GSQ1|C85A1_ORYSJ	Cytochrome P450 85A1 OS=Oryza sativa subsp. japonica OX=39947 GN=CYP85A1 PE=1 SV=1
TRINITY_DN10643_c1_g1_i1	436	cytochrome P450 85A1-like [Asparagus officinalis]	GO:0020037(heme binding);GO:0005506(iron ion binding);GO:0004497(monooxygenase activity);GO:0016491(oxidoreductase activity);GO:0016705(oxidoreductase activity, acting on paired donors, with incorporation or reduction of molecular oxygen);GO:0016132(brassinosteroid biosynthetic process);GO:0010268(brassinosteroid homeostasis);GO:0007275(multicellular organism development);GO:0055114(oxidation-red…	K12640	CYP85A2, BR6OX2	http://www.genome.jp/dbget-bin/www_bget?ko:K12640	ko00905(Brassinosteroid biosynthesis)	sp|Q69F95|C85A_PHAVU	Cytochrome P450 85A OS=Phaseolus vulgaris OX=3885 GN=BA13 PE=3 SV=2
TRINITY_DN10644_c0_g1_i4	2108	probable protein arginine N-methyltransferase 3 [Asparagus officinalis]	*	K11436	PRMT3	http://www.genome.jp/dbget-bin/www_bget?ko:K11436	*	sp|A3BMN9|ANM3_ORYSJ	Probable protein arginine N-methyltransferase 3 OS=Oryza sativa subsp. japonica OX=39947 GN=PRMT3 PE=2 SV=1
TRINITY_DN10645_c0_g1_i8	2665	uncharacterized protein LOC109825025 [Asparagus officinalis]	*	*	*	*	*	*	*
TRINITY_DN10646_c0_g1_i1	782	bifunctional dihydroflavonol 4-reductase/flavanone 4-reductase [Elaeis guineensis]	GO:0050662(coenzyme binding);GO:0016491(oxidoreductase activity);GO:0016616(oxidoreductase activity, acting on the CH-OH group of donors, NAD or NADP as acceptor);GO:0003824(catalytic activity)	K13082	DFR	http://www.genome.jp/dbget-bin/www_bget?ko:K13082	ko00941(Flavonoid biosynthesis)	sp|Q9XES5|DFRA_MALDO	Bifunctional dihydroflavonol 4-reductase/flavanone 4-reductase OS=Malus domestica OX=3750 GN=DFR PE=1 SV=1
TRINITY_DN10647_c0_g1_i1	1722	RNA polymerase II subunit 5-mediating protein homolog isoform X3 [Phoenix dactylifera]	GO:0003682(chromatin binding);GO:0019212(phosphatase inhibitor activity);GO:0003714(transcription corepressor activity);GO:0010923(negative regulation of phosphatase activity);GO:0000122(negative regulation of transcription by RNA polymerase II)	K17560	URI1	http://www.genome.jp/dbget-bin/www_bget?ko:K17560	*	sp|Q54HG4|RMP_DICDI	RNA polymerase II subunit 5-mediating protein homolog OS=Dictyostelium discoideum OX=44689 GN=rmp PE=3 SV=2
TRINITY_DN10648_c0_g1_i1	1451	uncharacterized protein LOC109846655 [Asparagus officinalis]	*	*	*	*	*	*	*
TRINITY_DN10648_c0_g2_i1	2305	uncharacterized protein LOC103706875 isoform X2 [Phoenix dactylifera]	GO:0016779(nucleotidyltransferase activity);GO:0003723(RNA binding);GO:0006396(RNA processing)	*	*	*	*	sp|P44439|PCNB_HAEIN	Poly(A) polymerase I OS=Haemophilus influenzae (strain ATCC 51907 / DSM 11121 / KW20 / Rd) OX=71421 GN=pcnB PE=3 SV=1
TRINITY_DN10649_c0_g1_i1	938	*	*	*	*	*	*	*	*
TRINITY_DN10649_c1_g1_i1	346	*	*	*	*	*	*	*	*
TRINITY_DN1064_c0_g1_i3	1464	uncharacterized protein A4U43_C06F11750 [Asparagus officinalis]	GO:0000248(C-5 sterol desaturase activity);GO:0005506(iron ion binding);GO:0016491(oxidoreductase activity);GO:0016126(sterol biosynthetic process);GO:0005789(endoplasmic reticulum membrane);GO:0016021(integral component of membrane);GO:0016020(membrane)	K00227	SC5DL, ERG3	http://www.genome.jp/dbget-bin/www_bget?ko:K00227	ko00100(Steroid biosynthesis)	sp|Q9ZT29|SC5D_TOBAC	Delta(7)-sterol-C5(6)-desaturase OS=Nicotiana tabacum OX=4097 PE=2 SV=1
TRINITY_DN10650_c0_g1_i1	1188	uncharacterized protein A4U43_C01F290 [Asparagus officinalis]	GO:0005524(ATP binding);GO:0004674(protein serine/threonine kinase activity);GO:0032147(activation of protein kinase activity);GO:0007346(regulation of mitotic cell cycle);GO:0023014(signal transduction by protein phosphorylation);GO:0031098(stress-activated protein kinase signaling cascade);GO:0005737(cytoplasm)	K08835	OXSR1, STK39	http://www.genome.jp/dbget-bin/www_bget?ko:K08835	*	sp|Q551H4|FRAY2_DICDI	Serine/threonine-protein kinase fray2 OS=Dictyostelium discoideum OX=44689 GN=fray2 PE=3 SV=1
TRINITY_DN10651_c0_g1_i1	313	heavy metal-associated isoprenylated plant protein 37-like [Asparagus officinalis]	*	*	*	*	*	sp|A2RVM8|HIP37_ARATH	Heavy metal-associated isoprenylated plant protein 37 OS=Arabidopsis thaliana OX=3702 GN=HIPP37 PE=2 SV=1
TRINITY_DN10651_c1_g1_i1	250	*	*	*	*	*	*	*	*
TRINITY_DN10652_c0_g1_i1	698	*	*	*	*	*	*	*	*
TRINITY_DN10652_c1_g1_i1	501	*	*	*	*	*	*	*	*
TRINITY_DN10653_c0_g1_i1	667	uncharacterized protein LOC109835760 isoform X1 [Asparagus officinalis]	*	*	*	*	*	*	*
TRINITY_DN10654_c0_g1_i1	2223	pyruvate decarboxylase 1 [Elaeis guineensis]	GO:0016831(carboxy-lyase activity);GO:0000287(magnesium ion binding);GO:0030976(thiamine pyrophosphate binding);GO:0005829(cytosol)	K01568	E4.1.1.1, pdc	http://www.genome.jp/dbget-bin/www_bget?ko:K01568	ko00010(Glycolysis / Gluconeogenesis)	sp|A2XFI3|PDC2_ORYSI	Pyruvate decarboxylase 2 OS=Oryza sativa subsp. indica OX=39946 GN=PDC2 PE=2 SV=2
TRINITY_DN10655_c0_g1_i1	400	uncharacterized protein A4U43_C08F5710 [Asparagus officinalis]	GO:0005524(ATP binding);GO:0004674(protein serine/threonine kinase activity)	*	*	*	*	sp|Q9LFP7|PIX7_ARATH	Probable serine/threonine-protein kinase PIX7 OS=Arabidopsis thaliana OX=3702 GN=PIX7 PE=1 SV=1
TRINITY_DN10656_c0_g1_i6	2639	cationic amino acid transporter 3, mitochondrial-like [Asparagus officinalis]	GO:0022857(transmembrane transporter activity);GO:0016021(integral component of membrane)	K13863	SLC7A1, ATRC1	http://www.genome.jp/dbget-bin/www_bget?ko:K13863	*	sp|Q9ASS7|CAAT2_ARATH	Cationic amino acid transporter 2, vacuolar OS=Arabidopsis thaliana OX=3702 GN=CAT2 PE=1 SV=1
TRINITY_DN10657_c0_g1_i1	653	epidermal growth factor receptor substrate 15-like [Phoenix dactylifera]	GO:0005509(calcium ion binding)	*	*	*	*	*	*
TRINITY_DN10658_c0_g1_i2	1568	metal tolerance protein 4-like [Asparagus officinalis]	GO:0015086(cadmium ion transmembrane transporter activity);GO:0008324(cation transmembrane transporter activity);GO:0015093(ferrous iron transmembrane transporter activity);GO:0005384(manganese ion transmembrane transporter activity);GO:0015341(zinc efflux active transmembrane transporter activity);GO:0070574(cadmium ion transmembrane transport);GO:0006876(cellular cadmium ion homeostasis);GO:000…	*	*	*	*	sp|Q10PP8|MTP4_ORYSJ	Metal tolerance protein 4 OS=Oryza sativa subsp. japonica OX=39947 GN=MTP4 PE=2 SV=1
TRINITY_DN10659_c0_g1_i1	1467	F-box/LRR-repeat protein At4g29420 [Phoenix dactylifera]	*	*	*	*	*	sp|Q9M0E1|FBL77_ARATH	F-box/LRR-repeat protein At4g29420 OS=Arabidopsis thaliana OX=3702 GN=At4g29420 PE=2 SV=1
TRINITY_DN1065_c0_g1_i5	2182	sucrose transport protein SUT2-like [Elaeis guineensis]	GO:0008506(sucrose:proton symporter activity);GO:0005887(integral component of plasma membrane);GO:0016020(membrane);GO:0005886(plasma membrane);GO:0005773(vacuole);GO:0008515(sucrose transmembrane transporter activity)	K15378	SLC45A1_2_4	http://www.genome.jp/dbget-bin/www_bget?ko:K15378	*	sp|A2ZN77|SUT2_ORYSI	Sucrose transport protein SUT2 OS=Oryza sativa subsp. indica OX=39946 GN=SUT2 PE=2 SV=2
TRINITY_DN10660_c0_g1_i1	1095	uncharacterized protein LOC109842695 [Asparagus officinalis]	*	*	*	*	*	*	*
TRINITY_DN10661_c0_g1_i4	2429	uncharacterized protein LOC105050205 [Elaeis guineensis]	GO:0003677(DNA binding)	*	*	*	*	*	*
TRINITY_DN10662_c0_g1_i1	233	BTB/POZ domain-containing protein POB1 [Apostasia shenzhenica]	GO:0010114(response to red light);GO:0005634(nucleus)	*	*	*	*	sp|Q9FPW6|POB1_ARATH	BTB/POZ domain-containing protein POB1 OS=Arabidopsis thaliana OX=3702 GN=POB1 PE=1 SV=2
TRINITY_DN10663_c0_g1_i2	1076	*	*	*	*	*	*	*	*
TRINITY_DN10664_c0_g1_i4	6013	protein TSS [Asparagus officinalis]	GO:0005737(cytoplasm)	K03255	TIF31, CLU1	http://www.genome.jp/dbget-bin/www_bget?ko:K03255	*	sp|F4JKH6|TSS_ARATH	Protein TSS OS=Arabidopsis thaliana OX=3702 GN=TSS PE=1 SV=1
TRINITY_DN10664_c0_g2_i1	312	LOW QUALITY PROTEIN: protein TSS-like [Asparagus officinalis]	*	K03255	TIF31, CLU1	http://www.genome.jp/dbget-bin/www_bget?ko:K03255	*	sp|F4JKH6|TSS_ARATH	Protein TSS OS=Arabidopsis thaliana OX=3702 GN=TSS PE=1 SV=1
TRINITY_DN10665_c0_g1_i1	1231	uncharacterized protein A4U43_C01F24010 [Asparagus officinalis]	GO:0016788(hydrolase activity, acting on ester bonds);GO:0048046(apoplast)	*	*	*	*	sp|Q9LU14|APG2_ARATH	GDSL esterase/lipase APG OS=Arabidopsis thaliana OX=3702 GN=APG PE=2 SV=1
TRINITY_DN10665_c0_g2_i1	1466	uncharacterized protein A4U43_C03F16390 [Asparagus officinalis]	GO:0016298(lipase activity);GO:0006629(lipid metabolic process);GO:0016788(hydrolase activity, acting on ester bonds)	*	*	*	*	sp|Q9FFC6|GDL78_ARATH	GDSL esterase/lipase At5g22810 OS=Arabidopsis thaliana OX=3702 GN=At5g22810 PE=3 SV=3
TRINITY_DN10665_c1_g1_i1	591	heat stress transcription factor B-4b-like [Asparagus officinalis]	GO:0003700(DNA-binding transcription factor activity);GO:0000978(RNA polymerase II proximal promoter sequence-specific DNA binding);GO:0043565(sequence-specific DNA binding);GO:0034605(cellular response to heat);GO:0061408(positive regulation of transcription from RNA polymerase II promoter in response to heat stress);GO:0043618(regulation of transcription from RNA polymerase II promoter in respo…	K09419	HSFF	http://www.genome.jp/dbget-bin/www_bget?ko:K09419	*	sp|Q9C635|HSFB4_ARATH	Heat stress transcription factor B-4 OS=Arabidopsis thaliana OX=3702 GN=HSFB4 PE=2 SV=1
TRINITY_DN10665_c1_g2_i2	500	heat stress transcription factor B-4b-like [Asparagus officinalis]	GO:0003700(DNA-binding transcription factor activity);GO:0000978(RNA polymerase II proximal promoter sequence-specific DNA binding);GO:0043565(sequence-specific DNA binding);GO:0034605(cellular response to heat);GO:0061408(positive regulation of transcription from RNA polymerase II promoter in response to heat stress);GO:0043618(regulation of transcription from RNA polymerase II promoter in respo…	K09419	HSFF	http://www.genome.jp/dbget-bin/www_bget?ko:K09419	*	sp|Q7XHZ0|HFB4B_ORYSJ	Heat stress transcription factor B-4b OS=Oryza sativa subsp. japonica OX=39947 GN=HSFB4B PE=1 SV=1
TRINITY_DN10666_c0_g1_i1	930	protein FAR1-RELATED SEQUENCE 11-like isoform X2 [Asparagus officinalis]	GO:0008270(zinc ion binding);GO:0006355(regulation of transcription, DNA-templated)	*	*	*	*	sp|Q9LKR4|FRS10_ARATH	Putative protein FAR1-RELATED SEQUENCE 10 OS=Arabidopsis thaliana OX=3702 GN=FRS10 PE=2 SV=2
TRINITY_DN10666_c0_g2_i1	393	protein FAR1-RELATED SEQUENCE 11-like isoform X2 [Asparagus officinalis]	*	*	*	*	*	*	*
TRINITY_DN10667_c0_g1_i3	533	*	*	*	*	*	*	*	*
TRINITY_DN10668_c0_g1_i1	537	uncharacterized protein LOC105054870 [Elaeis guineensis]	*	*	*	*	*	*	*
TRINITY_DN10668_c0_g2_i1	658	hypothetical protein CKAN_00619600 [Cinnamomum micranthum f. kanehirae]	*	*	*	*	*	*	*
TRINITY_DN10669_c0_g1_i1	289	protein MALE DISCOVERER 2-like [Asparagus officinalis]	GO:0005524(ATP binding);GO:0004672(protein kinase activity);GO:0016021(integral component of membrane)	*	*	*	*	sp|C0LGU7|MDIS1_ARATH	Protein MALE DISCOVERER 1 OS=Arabidopsis thaliana OX=3702 GN=MDIS1 PE=1 SV=1
TRINITY_DN10669_c0_g2_i1	216	protein MALE DISCOVERER 2-like [Asparagus officinalis]	GO:0005524(ATP binding);GO:0004672(protein kinase activity);GO:0016021(integral component of membrane)	*	*	*	*	sp|C0LGU7|MDIS1_ARATH	Protein MALE DISCOVERER 1 OS=Arabidopsis thaliana OX=3702 GN=MDIS1 PE=1 SV=1
TRINITY_DN10669_c1_g1_i1	2813	protein MALE DISCOVERER 2-like [Asparagus officinalis]	GO:0005524(ATP binding);GO:0004672(protein kinase activity);GO:0016021(integral component of membrane)	*	*	*	*	sp|C0LGQ4|MDIS2_ARATH	Protein MALE DISCOVERER 2 OS=Arabidopsis thaliana OX=3702 GN=MDIS2 PE=1 SV=1
TRINITY_DN1066_c0_g1_i3	2216	LOW QUALITY PROTEIN: ankyrin repeat-containing protein ITN1-like [Asparagus officinalis]	GO:0016021(integral component of membrane);GO:0016020(membrane)	*	*	*	*	sp|Q9C7A2|ITN1_ARATH	Ankyrin repeat-containing protein ITN1 OS=Arabidopsis thaliana OX=3702 GN=ITN1 PE=1 SV=1
TRINITY_DN10670_c0_g1_i2	377	transcription factor GTE10-like [Asparagus officinalis]	GO:0016021(integral component of membrane)	*	*	*	*	sp|Q9FGW9|GTE10_ARATH	Transcription factor GTE10 OS=Arabidopsis thaliana OX=3702 GN=GTE10 PE=1 SV=2
TRINITY_DN10671_c0_g1_i3	1164	ras-related protein RABC2a-like [Asparagus officinalis]	GO:0005525(GTP binding);GO:0003924(GTPase activity);GO:0006886(intracellular protein transport);GO:0032482(Rab protein signal transduction);GO:0012505(endomembrane system);GO:0005794(Golgi apparatus)	K07910	RAB18	http://www.genome.jp/dbget-bin/www_bget?ko:K07910	*	sp|O49841|RAC2A_ARATH	Ras-related protein RABC2a OS=Arabidopsis thaliana OX=3702 GN=RABC2A PE=1 SV=1
TRINITY_DN10671_c0_g2_i1	519	*	*	*	*	*	*	*	*
TRINITY_DN10672_c0_g1_i1	771	uncharacterized protein LOC109839662 [Asparagus officinalis]	GO:0002151(G-quadruplex RNA binding);GO:0043984(histone H4-K16 acetylation);GO:0043981(histone H4-K5 acetylation);GO:0043982(histone H4-K8 acetylation);GO:0045944(positive regulation of transcription by RNA polymerase II);GO:0031011(Ino80 complex);GO:0071339(MLL1 complex);GO:0044545(NSL complex)	*	*	*	*	*	*
TRINITY_DN10673_c0_g1_i1	1911	LOW QUALITY PROTEIN: endoglucanase 17-like [Asparagus officinalis]	GO:0008810(cellulase activity);GO:0030245(cellulose catabolic process);GO:0071555(cell wall organization);GO:0005576(extracellular region)	*	*	*	*	sp|Q652F9|GUN17_ORYSJ	Endoglucanase 17 OS=Oryza sativa subsp. japonica OX=39947 GN=GLU13 PE=2 SV=1
TRINITY_DN10673_c0_g2_i1	966	endoglucanase 12-like [Asparagus officinalis]	GO:0008810(cellulase activity);GO:0030245(cellulose catabolic process);GO:0016021(integral component of membrane)	*	*	*	*	sp|Q7XUK4|GUN12_ORYSJ	Endoglucanase 12 OS=Oryza sativa subsp. japonica OX=39947 GN=GLU3 PE=2 SV=2
TRINITY_DN10674_c0_g1_i2	1612	regulatory particle non-ATPase 13, partial [Yucca filamentosa]	GO:0005737(cytoplasm);GO:0005634(nucleus);GO:0000502(proteasome complex);GO:0061133(endopeptidase activator activity);GO:0070628(proteasome binding);GO:0043130(ubiquitin binding);GO:0006511(ubiquitin-dependent protein catabolic process);GO:0008541(proteasome regulatory particle, lid subcomplex)	*	*	*	*	sp|O48726|RPN13_ARATH	26S proteasome regulatory subunit RPN13 OS=Arabidopsis thaliana OX=3702 GN=RPN13 PE=1 SV=2
TRINITY_DN10675_c0_g1_i1	319	transcriptional activator DEMETER-like [Asparagus officinalis]	*	*	*	*	*	*	*
TRINITY_DN10676_c0_g1_i1	216	poly [ADP-ribose] polymerase 1 isoform X1 [Asparagus officinalis]	GO:0003677(DNA binding);GO:0051287(NAD binding);GO:0003950(NAD+ ADP-ribosyltransferase activity);GO:1990404(protein ADP-ribosylase activity);GO:0008270(zinc ion binding);GO:0006302(double-strand break repair);GO:0070212(protein poly-ADP-ribosylation);GO:0009737(response to abscisic acid);GO:0006979(response to oxidative stress);GO:0005730(nucleolus);GO:0005634(nucleus)	K10798	PARP	http://www.genome.jp/dbget-bin/www_bget?ko:K10798	ko03410(Base excision repair)	sp|Q7EYV7|PARP1_ORYSJ	Poly [ADP-ribose] polymerase 1 OS=Oryza sativa subsp. japonica OX=39947 GN=PARP1 PE=2 SV=1
TRINITY_DN10677_c0_g1_i6	4449	putative E3 ubiquitin-protein ligase LIN-1 isoform X1 [Asparagus officinalis]	*	*	*	*	*	sp|C6L7U1|LIN1_LOTJA	Putative E3 ubiquitin-protein ligase LIN-1 OS=Lotus japonicus OX=34305 GN=CERBERUS PE=2 SV=2
TRINITY_DN10678_c0_g1_i1	249	transcription factor bHLH63-like [Asparagus officinalis]	*	*	*	*	*	sp|Q9SRT2|BH062_ARATH	Transcription factor bHLH62 OS=Arabidopsis thaliana OX=3702 GN=BHLH62 PE=2 SV=1
TRINITY_DN10679_c0_g1_i1	346	uncharacterized protein A4U43_C08F16550 [Asparagus officinalis]	GO:0046872(metal ion binding);GO:0004222(metalloendopeptidase activity);GO:0006627(protein processing involved in protein targeting to mitochondrion);GO:0005743(mitochondrial inner membrane);GO:0017087(mitochondrial processing peptidase complex);GO:0005739(mitochondrion)	K17732	PMPCB, MAS1	http://www.genome.jp/dbget-bin/www_bget?ko:K17732	*	sp|Q42290|MPPB_ARATH	Probable mitochondrial-processing peptidase subunit beta, mitochondrial OS=Arabidopsis thaliana OX=3702 GN=MPPbeta PE=1 SV=2
TRINITY_DN1067_c0_g1_i4	1607	putative lactoylglutathione lyase [Asparagus officinalis]	GO:0004462(lactoylglutathione lyase activity);GO:0046872(metal ion binding);GO:0019243(methylglyoxal catabolic process to D-lactate via S-lactoyl-glutathione);GO:0005737(cytoplasm)	K01759	GLO1, gloA	http://www.genome.jp/dbget-bin/www_bget?ko:K01759	ko00620(Pyruvate metabolism)	sp|Q8W593|LGUC_ARATH	Probable lactoylglutathione lyase, chloroplastic OS=Arabidopsis thaliana OX=3702 GN=At1g67280 PE=1 SV=1
TRINITY_DN10680_c0_g1_i1	251	LOW QUALITY PROTEIN: transcription factor MYB62-like [Asparagus officinalis]	GO:0043565(sequence-specific DNA binding);GO:0006355(regulation of transcription, DNA-templated);GO:0005634(nucleus)	K09422	MYBP	http://www.genome.jp/dbget-bin/www_bget?ko:K09422	*	sp|Q9C9G7|MYB62_ARATH	Transcription factor MYB62 OS=Arabidopsis thaliana OX=3702 GN=MYB62 PE=2 SV=1
TRINITY_DN10681_c0_g1_i1	1512	uncharacterized protein LOC103710240 [Phoenix dactylifera]	GO:0016298(lipase activity);GO:0016021(integral component of membrane);GO:0016020(membrane)	*	*	*	*	sp|Q99685|MGLL_HUMAN	Monoglyceride lipase OS=Homo sapiens OX=9606 GN=MGLL PE=1 SV=2
TRINITY_DN10682_c0_g1_i1	388	*	*	*	*	*	*	*	*
TRINITY_DN10683_c0_g1_i1	2463	DDT domain-containing protein DDB_G0282237 [Asparagus officinalis]	GO:0005634(nucleus)	*	*	*	*	sp|Q54ST3|Y2237_DICDI	DDT domain-containing protein DDB_G0282237 OS=Dictyostelium discoideum OX=44689 GN=DDB_G0282237 PE=3 SV=1
TRINITY_DN10684_c0_g1_i3	2019	uncharacterized protein LOC109830445 isoform X1 [Asparagus officinalis]	GO:0008270(zinc ion binding);GO:0016021(integral component of membrane)	*	*	*	*	*	*
TRINITY_DN10684_c0_g2_i2	1485	uncharacterized protein LOC109819867 isoform X1 [Asparagus officinalis]	GO:0008270(zinc ion binding);GO:0016021(integral component of membrane)	*	*	*	*	*	*
TRINITY_DN10685_c0_g1_i1	255	elongation factor 1-alpha [Medicago truncatula]	GO:0005525(GTP binding);GO:0003924(GTPase activity);GO:0003746(translation elongation factor activity);GO:0006412(translation);GO:0006414(translational elongation)	K03231	EEF1A	http://www.genome.jp/dbget-bin/www_bget?ko:K03231	ko03013(RNA transport)	sp|P0DH99|EF1A1_ARATH	Elongation factor 1-alpha 1 OS=Arabidopsis thaliana OX=3702 GN=A1 PE=1 SV=1
TRINITY_DN10685_c0_g2_i1	326	elongation factor 1-alpha [Medicago truncatula]	GO:0005525(GTP binding);GO:0003924(GTPase activity);GO:0003746(translation elongation factor activity);GO:0006412(translation);GO:0006414(translational elongation)	K03231	EEF1A	http://www.genome.jp/dbget-bin/www_bget?ko:K03231	ko03013(RNA transport)	sp|P0DH99|EF1A1_ARATH	Elongation factor 1-alpha 1 OS=Arabidopsis thaliana OX=3702 GN=A1 PE=1 SV=1
TRINITY_DN10685_c1_g1_i1	229	elongation factor 1-alpha [Vigna unguiculata]	*	K03231	EEF1A	http://www.genome.jp/dbget-bin/www_bget?ko:K03231	ko03013(RNA transport)	sp|P08736|EF1A1_DROME	Elongation factor 1-alpha 1 OS=Drosophila melanogaster OX=7227 GN=eEF1alpha1 PE=1 SV=2
TRINITY_DN10686_c0_g1_i1	1191	uncharacterized protein A4U43_C04F6010 [Asparagus officinalis]	GO:0004402(histone acetyltransferase activity);GO:0003712(transcription coregulator activity);GO:0008270(zinc ion binding);GO:0006355(regulation of transcription, DNA-templated);GO:0005634(nucleus)	*	*	*	*	sp|Q9FMK7|BT1_ARATH	BTB/POZ and TAZ domain-containing protein 1 OS=Arabidopsis thaliana OX=3702 GN=BT1 PE=1 SV=1
TRINITY_DN10687_c0_g1_i1	351	Eukaryotic translation initiation factor 4E-1 [Apostasia shenzhenica]	GO:0003743(translation initiation factor activity);GO:0005737(cytoplasm)	K03259	EIF4E	http://www.genome.jp/dbget-bin/www_bget?ko:K03259	ko03013(RNA transport)	sp|O81481|IF4E1_MAIZE	Eukaryotic translation initiation factor 4E-1 OS=Zea mays OX=4577 PE=2 SV=1
TRINITY_DN10688_c0_g1_i4	878	ubiquitin carboxyl-terminal hydrolase 3 isoform X8 [Elaeis guineensis]	GO:0004843(thiol-dependent ubiquitin-specific protease activity);GO:0016579(protein deubiquitination);GO:0006511(ubiquitin-dependent protein catabolic process);GO:0005737(cytoplasm);GO:0005829(cytosol)	K05609	UCHL3, YUH1	http://www.genome.jp/dbget-bin/www_bget?ko:K05609	*	sp|Q8GWE1|UCH3_ARATH	Ubiquitin carboxyl-terminal hydrolase 3 OS=Arabidopsis thaliana OX=3702 GN=UCH3 PE=2 SV=1
TRINITY_DN10689_c0_g1_i1	341	*	*	*	*	*	*	*	*
TRINITY_DN1068_c0_g1_i1	261	UER1 protein [Albuca bracteata]	*	K12451	UER1	http://www.genome.jp/dbget-bin/www_bget?ko:K12451	ko00520(Amino sugar and nucleotide sugar metabolism);ko00523(Polyketide sugar unit biosynthesis)	sp|Q9LH76|RHM3_ARATH	Trifunctional UDP-glucose 4,6-dehydratase/UDP-4-keto-6-deoxy-D-glucose 3,5-epimerase/UDP-4-keto-L-rhamnose-reductase RHM3 OS=Arabidopsis thaliana OX=3702 GN=RHM3 PE=2 SV=1
TRINITY_DN10690_c0_g1_i2	269	uncharacterized protein LOC113465274 [Zea mays]	GO:0043531(ADP binding);GO:0005524(ATP binding);GO:0006952(defense response)	K13457	RPM1, RPS3	http://www.genome.jp/dbget-bin/www_bget?ko:K13457	ko04626(Plant-pathogen interaction)	sp|F7J0M6|RGA4S_ORYSJ	Disease resistance protein RGA4 OS=Oryza sativa subsp. japonica OX=39947 GN=RGA4 PE=2 SV=1
TRINITY_DN10691_c0_g1_i1	339	hypothetical protein C4D60_Mb01t06070 [Musa balbisiana]	GO:0008083(growth factor activity);GO:0008283(cell proliferation);GO:0005576(extracellular region)	*	*	*	*	sp|Q9FRF9|PSK3_ORYSJ	Phytosulfokines 3 OS=Oryza sativa subsp. japonica OX=39947 GN=PSK3 PE=1 SV=1
TRINITY_DN10692_c0_g1_i3	1512	uncharacterized protein A4U43_C08F21870 [Asparagus officinalis]	*	*	*	*	*	sp|Q8N573|OXR1_HUMAN	Oxidation resistance protein 1 OS=Homo sapiens OX=9606 GN=OXR1 PE=1 SV=2
TRINITY_DN10692_c0_g2_i2	7453	uncharacterized protein LOC109825238 isoform X1 [Asparagus officinalis]	GO:0009306(protein secretion);GO:0005887(integral component of plasma membrane)	*	*	*	*	sp|W0RYD3|SSG4_ORYSJ	Protein SUBSTANDARD STARCH GRAIN 4, chloroplastic OS=Oryza sativa subsp. japonica OX=39947 GN=SSG4 PE=1 SV=1
TRINITY_DN10692_c1_g1_i1	670	*	*	*	*	*	*	*	*
TRINITY_DN10693_c0_g1_i1	251	*	*	*	*	*	*	*	*
TRINITY_DN10694_c0_g1_i4	1389	GTP-binding protein At2g22870 [Asparagus officinalis]	GO:0005525(GTP binding)	K03978	engB	http://www.genome.jp/dbget-bin/www_bget?ko:K03978	*	sp|O81004|Y2287_ARATH	GTP-binding protein At2g22870 OS=Arabidopsis thaliana OX=3702 GN=EMB2001 PE=2 SV=2
TRINITY_DN10695_c0_g1_i1	2063	U11/U12 small nuclear ribonucleoprotein 59 kDa protein [Phoenix dactylifera]	*	*	*	*	*	sp|Q8VYD3|U1159_ARATH	U11/U12 small nuclear ribonucleoprotein 59 kDa protein OS=Arabidopsis thaliana OX=3702 GN=SNRNP59 PE=2 SV=1
TRINITY_DN10695_c1_g1_i1	521	U11/U12 small nuclear ribonucleoprotein 59 kDa protein [Punica granatum]	*	*	*	*	*	sp|Q8VYD3|U1159_ARATH	U11/U12 small nuclear ribonucleoprotein 59 kDa protein OS=Arabidopsis thaliana OX=3702 GN=SNRNP59 PE=2 SV=1
TRINITY_DN10696_c0_g1_i1	310	eukaryotic translation initiation factor 4G isoform X1 [Elaeis guineensis]	GO:0003729(mRNA binding);GO:0003743(translation initiation factor activity);GO:0016281(eukaryotic translation initiation factor 4F complex)	K03260	EIF4G	http://www.genome.jp/dbget-bin/www_bget?ko:K03260	ko03013(RNA transport)	sp|B9FXV5|IF4G_ORYSJ	Eukaryotic translation initiation factor 4G OS=Oryza sativa subsp. japonica OX=39947 GN=Os07g0555200 PE=2 SV=2
TRINITY_DN10697_c0_g1_i1	1044	calcineurin subunit B-like [Asparagus officinalis]	GO:0005509(calcium ion binding)	K06268	PPP3R, CNB	http://www.genome.jp/dbget-bin/www_bget?ko:K06268	*	sp|P42322|CANB1_NAEGR	Calcineurin subunit B OS=Naegleria gruberi OX=5762 GN=CNB1 PE=3 SV=1
TRINITY_DN10698_c0_g1_i1	676	uncharacterized protein A4U43_C07F33420 [Asparagus officinalis]	*	*	*	*	*	*	*
TRINITY_DN10699_c0_g1_i1	1991	uncharacterized membrane protein At1g75140-like [Asparagus officinalis]	GO:0016021(integral component of membrane)	*	*	*	*	sp|Q9FRK5|Y1514_ARATH	Uncharacterized membrane protein At1g75140 OS=Arabidopsis thaliana OX=3702 GN=At1g75140 PE=1 SV=3
TRINITY_DN10699_c0_g2_i1	2075	uncharacterized membrane protein At1g75140-like [Asparagus officinalis]	GO:0016021(integral component of membrane)	*	*	*	*	sp|Q9FRK5|Y1514_ARATH	Uncharacterized membrane protein At1g75140 OS=Arabidopsis thaliana OX=3702 GN=At1g75140 PE=1 SV=3
TRINITY_DN1069_c0_g1_i4	1652	agmatine deiminase [Asparagus officinalis]	GO:0047632(agmatine deiminase activity);GO:0004668(protein-arginine deiminase activity);GO:0009446(putrescine biosynthetic process)	K10536	aguA	http://www.genome.jp/dbget-bin/www_bget?ko:K10536	ko00330(Arginine and proline metabolism)	sp|Q8GWW7|AGUA_ARATH	Agmatine deiminase OS=Arabidopsis thaliana OX=3702 GN=AIH PE=1 SV=2
TRINITY_DN1069_c0_g2_i1	3230	nuclear pore complex protein NUP93A-like [Asparagus officinalis]	GO:0017056(structural constituent of nuclear pore);GO:0016973(poly);GO:0006606(protein import into nucleus);GO:0016020(membrane);GO:0005643(nuclear pore);GO:0051028(mRNA transport);GO:0015031(protein transport)	K14309	NUP93, NIC96	http://www.genome.jp/dbget-bin/www_bget?ko:K14309	ko03013(RNA transport)	sp|O22224|NP93A_ARATH	Nuclear pore complex protein NUP93A OS=Arabidopsis thaliana OX=3702 GN=NUP93A PE=1 SV=2
TRINITY_DN1069_c1_g1_i8	1156	hypothetical protein E3N88_17768 [Mikania micrantha]	GO:0005524(ATP binding);GO:0016740(transferase activity);GO:0006635(fatty acid beta-oxidation);GO:0016558(protein import into peroxisome matrix);GO:0016567(protein ubiquitination)	K10689	PEX4	http://www.genome.jp/dbget-bin/www_bget?ko:K10689	*	sp|Q8LGF7|PEX4_ARATH	Protein PEROXIN-4 OS=Arabidopsis thaliana OX=3702 GN=PEX4 PE=1 SV=1
TRINITY_DN1069_c2_g1_i2	2212	hypothetical protein F0562_022898 [Nyssa sinensis]	*	*	*	*	*	*	*
TRINITY_DN106_c0_g1_i3	2758	peroxisomal fatty acid beta-oxidation multifunctional protein MFP2-like isoform X2 [Asparagus officinalis]	GO:0003857(3-hydroxyacyl-CoA dehydrogenase activity);GO:0006635(fatty acid beta-oxidation);GO:0005777(peroxisome)	K10527	MFP2	http://www.genome.jp/dbget-bin/www_bget?ko:K10527	ko00071(Fatty acid degradation);ko00592(alpha-Linolenic acid metabolism)	sp|Q39659|MFPA_CUCSA	Glyoxysomal fatty acid beta-oxidation multifunctional protein MFP-a OS=Cucumis sativus OX=3659 PE=1 SV=1
TRINITY_DN106_c0_g2_i1	2627	glyoxysomal fatty acid beta-oxidation multifunctional protein MFP-a-like isoform X2 [Asparagus officinalis]	GO:0003857(3-hydroxyacyl-CoA dehydrogenase activity);GO:0006635(fatty acid beta-oxidation);GO:0005777(peroxisome);GO:0006631(fatty acid metabolic process)	K10527	MFP2	http://www.genome.jp/dbget-bin/www_bget?ko:K10527	ko00071(Fatty acid degradation);ko00592(alpha-Linolenic acid metabolism)	sp|Q39659|MFPA_CUCSA	Glyoxysomal fatty acid beta-oxidation multifunctional protein MFP-a OS=Cucumis sativus OX=3659 PE=1 SV=1
TRINITY_DN106_c1_g1_i3	908	nucleoid-associated protein At2g24020, chloroplastic isoform X1 [Asparagus officinalis]	*	*	*	*	*	sp|O82230|EBFC2_ARATH	Nucleoid-associated protein At2g24020, chloroplastic OS=Arabidopsis thaliana OX=3702 GN=STIC2 PE=1 SV=2
TRINITY_DN106_c2_g1_i1	271	*	*	*	*	*	*	*	*
TRINITY_DN10700_c0_g1_i2	1792	histone-lysine N-methyltransferase ASHH1 isoform X2 [Asparagus officinalis]	GO:0046975(histone methyltransferase activity );GO:0006355(regulation of transcription, DNA-templated);GO:0000785(chromatin);GO:0005634(nucleus);GO:0018024(histone-lysine N-methyltransferase activity)	*	*	*	*	sp|Q84WW6|ASHH1_ARATH	Histone-lysine N-methyltransferase ASHH1 OS=Arabidopsis thaliana OX=3702 GN=ASHH1 PE=1 SV=1
TRINITY_DN10701_c0_g1_i1	2099	uncharacterized protein LOC109831890 isoform X1 [Asparagus officinalis]	*	*	*	*	*	*	*
TRINITY_DN10702_c0_g1_i2	1732	Protein LATERAL ROOT PRIMORDIUM 1 [Carex littledalei]	GO:0003677(DNA binding);GO:0045893(positive regulation of transcription, DNA-templated);GO:0005634(nucleus)	*	*	*	*	sp|Q94CK9|LRP1_ARATH	Protein LATERAL ROOT PRIMORDIUM 1 OS=Arabidopsis thaliana OX=3702 GN=LRP1 PE=1 SV=1
TRINITY_DN10702_c1_g1_i1	258	*	*	*	*	*	*	*	*
TRINITY_DN10703_c0_g1_i3	2285	plant intracellular Ras-group-related LRR protein 3 [Elaeis guineensis]	*	*	*	*	*	sp|Q9FFJ3|PIRL1_ARATH	Plant intracellular Ras-group-related LRR protein 1 OS=Arabidopsis thaliana OX=3702 GN=PIRL1 PE=2 SV=1
TRINITY_DN10703_c0_g2_i1	459	plant intracellular Ras-group-related LRR protein 9-like [Spinacia oleracea]	*	*	*	*	*	sp|Q8VYG9|PIRL9_ARATH	Plant intracellular Ras-group-related LRR protein 9 OS=Arabidopsis thaliana OX=3702 GN=PIRL9 PE=2 SV=1
TRINITY_DN10704_c0_g1_i1	1260	N-acetyl-D-glucosamine kinase [Amborella trichopoda]	GO:0016301(kinase activity)	*	*	*	*	sp|Q54PM7|NAGK_DICDI	N-acetyl-D-glucosamine kinase OS=Dictyostelium discoideum OX=44689 GN=nagk PE=3 SV=2
TRINITY_DN10704_c0_g2_i2	1494	N-acetyl-D-glucosamine kinase-like isoform X1 [Asparagus officinalis]	GO:0016301(kinase activity)	*	*	*	*	sp|Q54PM7|NAGK_DICDI	N-acetyl-D-glucosamine kinase OS=Dictyostelium discoideum OX=44689 GN=nagk PE=3 SV=2
TRINITY_DN10705_c0_g1_i2	331	26S proteasome non-ATPase regulatory subunit 1 homolog A-like [Asparagus officinalis]	GO:0030234(enzyme regulator activity);GO:0043161(proteasome-mediated ubiquitin-dependent protein catabolic process);GO:0042176(regulation of protein catabolic process);GO:0016021(integral component of membrane);GO:0005634(nucleus);GO:0008540(proteasome regulatory particle, base subcomplex);GO:0034515(proteasome storage granule)	K03032	PSMD1, RPN2	http://www.genome.jp/dbget-bin/www_bget?ko:K03032	ko03050(Proteasome)	sp|O48844|PSD1A_ARATH	26S proteasome non-ATPase regulatory subunit 1 homolog A OS=Arabidopsis thaliana OX=3702 GN=RPN2A PE=1 SV=1
TRINITY_DN10706_c0_g1_i1	226	*	*	*	*	*	*	*	*
TRINITY_DN10707_c0_g1_i1	448	cellulose synthase A4 [Agave sisalana]	GO:0016760(cellulose synthase );GO:0016759(cellulose synthase activity);GO:0046872(metal ion binding);GO:0071555(cell wall organization);GO:0030244(cellulose biosynthetic process);GO:0009833(plant-type primary cell wall biogenesis);GO:0005794(Golgi apparatus);GO:0016021(integral component of membrane);GO:0005886(plasma membrane);GO:0005802(trans-Golgi network)	K10999	CESA	http://www.genome.jp/dbget-bin/www_bget?ko:K10999	*	sp|Q9AV71|CESA7_ORYSJ	Cellulose synthase A catalytic subunit 7 [UDP-forming] OS=Oryza sativa subsp. japonica OX=39947 GN=CESA7 PE=2 SV=1
TRINITY_DN10708_c0_g1_i2	975	thioredoxin-like protein 4B, partial [Striga asiatica]	GO:0000398(mRNA splicing, via spliceosome);GO:0046540(U4/U6 x U5 tri-snRNP complex);GO:0005682(U5 snRNP)	*	*	*	*	sp|Q9NX01|TXN4B_HUMAN	Thioredoxin-like protein 4B OS=Homo sapiens OX=9606 GN=TXNL4B PE=1 SV=1
TRINITY_DN10709_c0_g1_i1	440	CCR4-NOT transcription complex subunit 10-like isoform X1 [Asparagus officinalis]	GO:0030014(CCR4-NOT complex)	K12607	CNOT10	http://www.genome.jp/dbget-bin/www_bget?ko:K12607	ko03018(RNA degradation)	*	*
TRINITY_DN10709_c0_g2_i1	416	CCR4-NOT transcription complex subunit 10-like [Asparagus officinalis]	GO:0030014(CCR4-NOT complex)	K12607	CNOT10	http://www.genome.jp/dbget-bin/www_bget?ko:K12607	ko03018(RNA degradation)	*	*
TRINITY_DN1070_c0_g1_i1	5963	uncharacterized protein LOC109851558 isoform X2 [Asparagus officinalis]	*	*	*	*	*	sp|Q9FMM3|EXA1_ARATH	Protein ESSENTIAL FOR POTEXVIRUS ACCUMULATION 1 OS=Arabidopsis thaliana OX=3702 GN=EXA1 PE=1 SV=1
TRINITY_DN1070_c2_g1_i1	243	uncharacterized protein LOC109851558 isoform X2 [Asparagus officinalis]	*	*	*	*	*	*	*
TRINITY_DN10710_c0_g1_i1	535	uncharacterized protein LOC109824495 [Asparagus officinalis]	GO:0016021(integral component of membrane)	*	*	*	*	*	*
TRINITY_DN10711_c0_g1_i1	403	homeobox-DDT domain protein RLT3-like [Asparagus officinalis]	GO:0000981(DNA-binding transcription factor activity, RNA polymerase II-specific);GO:0000976(transcription regulatory region sequence-specific DNA binding);GO:0048856(anatomical structure development);GO:0045892(negative regulation of transcription, DNA-templated);GO:0005634(nucleus);GO:0005667(transcription factor complex)	*	*	*	*	sp|F4JRF5|RLT3_ARATH	Homeobox-DDT domain protein RLT3 OS=Arabidopsis thaliana OX=3702 GN=RLT3 PE=3 SV=1
TRINITY_DN10712_c0_g1_i1	351	*	*	*	*	*	*	*	*
TRINITY_DN10713_c0_g1_i1	685	upstream activation factor subunit UAF30 [Asparagus officinalis]	*	*	*	*	*	sp|Q08747|UAF30_YEAST	Upstream activation factor subunit UAF30 OS=Saccharomyces cerevisiae (strain ATCC 204508 / S288c) OX=559292 GN=UAF30 PE=1 SV=1
TRINITY_DN10714_c0_g1_i1	625	LOW QUALITY PROTEIN: uncharacterized protein LOC109842407 [Asparagus officinalis]	*	*	*	*	*	*	*
TRINITY_DN10715_c0_g1_i1	275	monosaccharide-sensing protein 2-like isoform X2 [Asparagus officinalis]	GO:0005351(carbohydrate:proton symporter activity);GO:0046323(glucose import);GO:0005887(integral component of plasma membrane)	*	*	*	*	sp|Q8LPQ8|MSSP2_ARATH	Monosaccharide-sensing protein 2 OS=Arabidopsis thaliana OX=3702 GN=MSSP2 PE=1 SV=2
TRINITY_DN10716_c0_g1_i1	507	LOW QUALITY PROTEIN: splicing factor 3B subunit 1-like [Asparagus officinalis]	*	K12828	SF3B1, SAP155	http://www.genome.jp/dbget-bin/www_bget?ko:K12828	ko03040(Spliceosome)	*	*
TRINITY_DN10717_c0_g1_i1	283	*	*	*	*	*	*	*	*
TRINITY_DN10718_c0_g1_i2	2803	G-type lectin S-receptor-like serine/threonine-protein kinase At1g34300 [Elaeis guineensis]	GO:0005524(ATP binding);GO:0030246(carbohydrate binding);GO:0004674(protein serine/threonine kinase activity);GO:0048544(recognition of pollen);GO:0016021(integral component of membrane)	*	*	*	*	sp|Q9XID3|Y1343_ARATH	G-type lectin S-receptor-like serine/threonine-protein kinase At1g34300 OS=Arabidopsis thaliana OX=3702 GN=At1g34300 PE=1 SV=1
TRINITY_DN10719_c0_g1_i6	1547	uncharacterized protein LOC109834137 [Asparagus officinalis]	GO:0016746(transferase activity, transferring acyl groups)	*	*	*	*	*	*
TRINITY_DN1071_c0_g1_i4	1270	bax inhibitor 1-like [Asparagus officinalis]	GO:0043066(negative regulation of apoptotic process);GO:0016021(integral component of membrane)	*	*	*	*	sp|Q9MBD8|BI1_ORYSJ	Bax inhibitor 1 OS=Oryza sativa subsp. japonica OX=39947 GN=BI1 PE=2 SV=1
TRINITY_DN10720_c0_g1_i1	1251	ubiquitin-conjugating enzyme E2 22-like isoform X2 [Ananas comosus]	GO:0005524(ATP binding);GO:0061631(ubiquitin conjugating enzyme activity);GO:0000209(protein polyubiquitination);GO:0006511(ubiquitin-dependent protein catabolic process);GO:0016740(transferase activity)	K10583	UBE2S, E2EPF	http://www.genome.jp/dbget-bin/www_bget?ko:K10583	ko04120(Ubiquitin mediated proteolysis)	sp|Q9FF66|UBC22_ARATH	Ubiquitin-conjugating enzyme E2 22 OS=Arabidopsis thaliana OX=3702 GN=UBC22 PE=1 SV=1
TRINITY_DN10721_c0_g1_i1	300	*	*	*	*	*	*	*	*
TRINITY_DN10722_c0_g1_i2	1257	hypothetical protein BHE74_00021798 [Ensete ventricosum]	*	*	*	*	*	sp|Q9LPR8|SCL3_ARATH	Scarecrow-like protein 3 OS=Arabidopsis thaliana OX=3702 GN=SCL3 PE=1 SV=1
TRINITY_DN10722_c0_g2_i1	645	Transcription factor GRAS [Macleaya cordata]	GO:0003700(DNA-binding transcription factor activity);GO:0043565(sequence-specific DNA binding);GO:0006355(regulation of transcription, DNA-templated);GO:0009739(response to gibberellin);GO:0005634(nucleus)	*	*	*	*	sp|Q9LPR8|SCL3_ARATH	Scarecrow-like protein 3 OS=Arabidopsis thaliana OX=3702 GN=SCL3 PE=1 SV=1
TRINITY_DN10723_c0_g1_i1	538	uncharacterized protein A4U43_C01F140 [Asparagus officinalis]	GO:0003676(nucleic acid binding);GO:0005730(nucleolus)	*	*	*	*	sp|Q9M4U5|HDT2_MAIZE	Histone deacetylase HDT2 OS=Zea mays OX=4577 GN=HDT2 PE=1 SV=1
TRINITY_DN10723_c0_g2_i1	653	uncharacterized protein A4U43_C01F140 [Asparagus officinalis]	GO:0003676(nucleic acid binding);GO:0005730(nucleolus)	*	*	*	*	sp|Q9M4U5|HDT2_MAIZE	Histone deacetylase HDT2 OS=Zea mays OX=4577 GN=HDT2 PE=1 SV=1
TRINITY_DN10724_c0_g1_i1	2867	probable LRR receptor-like serine/threonine-protein kinase At1g14390 [Asparagus officinalis]	*	*	*	*	*	sp|Q9M9S4|Y1143_ARATH	Probable LRR receptor-like serine/threonine-protein kinase At1g14390 OS=Arabidopsis thaliana OX=3702 GN=At1g14390 PE=1 SV=1
TRINITY_DN10725_c0_g1_i1	298	V-type proton ATPase subunit a2-like [Asparagus officinalis]	GO:0015078(proton transmembrane transporter activity);GO:0016021(integral component of membrane);GO:0000220(vacuolar proton-transporting V-type ATPase, V0 domain);GO:0051117(ATPase binding);GO:0046961(proton-transporting ATPase activity, rotational mechanism);GO:0007035(vacuolar acidification);GO:0005623(cell);GO:0016471(vacuolar proton-transporting V-type ATPase complex)	K02154	ATPeV0A, ATP6N	http://www.genome.jp/dbget-bin/www_bget?ko:K02154	ko04145(Phagosome);ko00190(Oxidative phosphorylation)	sp|Q9SJT7|VHAA2_ARATH	V-type proton ATPase subunit a2 OS=Arabidopsis thaliana OX=3702 GN=VHA-a2 PE=1 SV=1
TRINITY_DN10726_c0_g1_i1	1436	uncharacterized protein LOC109833325 [Asparagus officinalis]	GO:0009959(negative gravitropism);GO:0009639(response to red or far red light)	*	*	*	*	sp|F4KGE8|GIL1_ARATH	Protein GRAVITROPIC IN THE LIGHT 1 OS=Arabidopsis thaliana OX=3702 GN=GIL1 PE=2 SV=1
TRINITY_DN10727_c0_g1_i1	4051	DNA-directed RNA polymerase I subunit 2 isoform X2 [Asparagus officinalis]	GO:0003677(DNA binding);GO:0003899(DNA-directed 5'-3' RNA polymerase activity);GO:0032549(ribonucleoside binding);GO:0006360(transcription by RNA polymerase I);GO:0005736(RNA polymerase I complex)	K03002	RPA2, POLR1B	http://www.genome.jp/dbget-bin/www_bget?ko:K03002	ko03020(RNA polymerase)	sp|F4I366|NRPA2_ARATH	DNA-directed RNA polymerase I subunit 2 OS=Arabidopsis thaliana OX=3702 GN=NRPA2 PE=2 SV=1
TRINITY_DN10728_c0_g1_i2	958	uncharacterized protein LOC109836751 [Asparagus officinalis]	GO:0008138(protein tyrosine/serine/threonine phosphatase activity);GO:0016021(integral component of membrane)	*	*	*	*	*	*
TRINITY_DN10729_c0_g1_i1	356	vacuole membrane protein KMS1 [Asparagus officinalis]	GO:0012505(endomembrane system);GO:0005783(endoplasmic reticulum);GO:0016021(integral component of membrane);GO:0016020(membrane)	*	*	*	*	sp|Q5XF36|KMS1_ARATH	Vacuole membrane protein KMS1 OS=Arabidopsis thaliana OX=3702 GN=KMS1 PE=1 SV=1
TRINITY_DN1072_c0_g1_i3	819	protease inhibitor/seed storage/lipid transfer protein, partial [Hyacinthus orientalis]	*	*	*	*	*	sp|Q00451|PRF1_SOLLC	36.4 kDa proline-rich protein OS=Solanum lycopersicum OX=4081 GN=TPRP-F1 PE=2 SV=1
TRINITY_DN10730_c0_g1_i1	268	LOW QUALITY PROTEIN: probable xyloglucan glycosyltransferase 9 [Asparagus officinalis]	GO:0016757(transferase activity, transferring glycosyl groups);GO:0005794(Golgi apparatus);GO:0016021(integral component of membrane)	*	*	*	*	sp|Q8LIY0|CSLC1_ORYSJ	Probable xyloglucan glycosyltransferase 1 OS=Oryza sativa subsp. japonica OX=39947 GN=CSLC1 PE=3 SV=1
TRINITY_DN10731_c0_g1_i1	388	Coatomer subunit gamma-2, partial [Ananas comosus]	GO:0005198(structural molecule activity);GO:0006886(intracellular protein transport);GO:0016192(vesicle-mediated transport);GO:0030126(COPI vesicle coat);GO:0000139(Golgi membrane)	K17267	COPG	http://www.genome.jp/dbget-bin/www_bget?ko:K17267	*	sp|Q0WW26|COPG_ARATH	Coatomer subunit gamma OS=Arabidopsis thaliana OX=3702 GN=At4g34450 PE=1 SV=2
TRINITY_DN10732_c0_g1_i1	376	*	*	*	*	*	*	*	*
TRINITY_DN10733_c0_g1_i5	1853	chaperone protein dnaJ 15 [Asparagus officinalis]	*	*	*	*	*	sp|Q9ZSY2|DNJ15_ARATH	Chaperone protein dnaJ 15 OS=Arabidopsis thaliana OX=3702 GN=ATJ15 PE=1 SV=1
TRINITY_DN10734_c0_g1_i1	2002	LOW QUALITY PROTEIN: putative glycerol-3-phosphate transporter 1 [Asparagus officinalis]	GO:0022857(transmembrane transporter activity);GO:0016021(integral component of membrane)	K13783	SLC37A1_2	http://www.genome.jp/dbget-bin/www_bget?ko:K13783	*	sp|Q9C5L3|GLPT1_ARATH	Putative glycerol-3-phosphate transporter 1 OS=Arabidopsis thaliana OX=3702 GN=At3g47420 PE=2 SV=1
TRINITY_DN10735_c0_g1_i1	558	hypothetical protein C4D60_Mb06t13510 [Musa balbisiana]	GO:0004449(isocitrate dehydrogenase );GO:0000287(magnesium ion binding);GO:0051287(NAD binding);GO:0006102(isocitrate metabolic process);GO:0006099(tricarboxylic acid cycle);GO:0005739(mitochondrion);GO:0016616(oxidoreductase activity, acting on the CH-OH group of donors, NAD or NADP as acceptor)	K00030	IDH3	http://www.genome.jp/dbget-bin/www_bget?ko:K00030	ko00020(Citrate cycle (TCA cycle))	sp|Q945K7|IDH5_ARATH	Isocitrate dehydrogenase [NAD] catalytic subunit 5, mitochondrial OS=Arabidopsis thaliana OX=3702 GN=IDH5 PE=1 SV=1
TRINITY_DN10735_c1_g1_i1	557	LOW QUALITY PROTEIN: isocitrate dehydrogenase [NAD] catalytic subunit 5, mitochondrial-like [Amborella trichopoda]	GO:0004449(isocitrate dehydrogenase );GO:0000287(magnesium ion binding);GO:0051287(NAD binding);GO:0006102(isocitrate metabolic process);GO:0006099(tricarboxylic acid cycle);GO:0005739(mitochondrion)	K00030	IDH3	http://www.genome.jp/dbget-bin/www_bget?ko:K00030	ko00020(Citrate cycle (TCA cycle))	sp|P29696|LEU3_SOLTU	3-isopropylmalate dehydrogenase, chloroplastic OS=Solanum tuberosum OX=4113 PE=2 SV=1
TRINITY_DN10736_c0_g1_i1	524	glutamyl-tRNA reductase 2-like isoform X2 [Phoenix dactylifera]	GO:0008883(glutamyl-tRNA reductase activity);GO:0050661(NADP binding);GO:0006782(protoporphyrinogen IX biosynthetic process)	K02492	hemA	http://www.genome.jp/dbget-bin/www_bget?ko:K02492	ko00860(Porphyrin and chlorophyll metabolism)	sp|A2Z928|HEM1_ORYSI	Glutamyl-tRNA reductase, chloroplastic OS=Oryza sativa subsp. indica OX=39946 GN=OsI_033071 PE=2 SV=2
TRINITY_DN10737_c0_g1_i2	480	*	*	*	*	*	*	*	*
TRINITY_DN10738_c0_g1_i1	223	cell cycle checkpoint control protein RAD9A [Asparagus officinalis]	GO:0008408(3'-5' exonuclease activity);GO:0071479(cellular response to ionizing radiation);GO:0006281(DNA repair);GO:0000076(DNA replication checkpoint);GO:0031573(intra-S DNA damage checkpoint);GO:0030896(checkpoint clamp complex);GO:0006282(regulation of DNA repair)	K10994	RAD9A	http://www.genome.jp/dbget-bin/www_bget?ko:K10994	*	*	*
TRINITY_DN10739_c0_g1_i1	434	ethylene-responsive transcription factor 4-like [Phalaenopsis equestris]	GO:0003677(DNA binding);GO:0003700(DNA-binding transcription factor activity);GO:0005634(nucleus)	*	*	*	*	*	*
TRINITY_DN1073_c0_g1_i2	503	arabinogalactan protein 13 [Elaeis guineensis]	*	*	*	*	*	*	*
TRINITY_DN1073_c0_g2_i1	461	*	*	*	*	*	*	*	*
TRINITY_DN10740_c0_g1_i4	2649	LOW QUALITY PROTEIN: uncharacterized protein LOC109839480 [Asparagus officinalis]	*	*	*	*	*	*	*
TRINITY_DN10741_c0_g1_i1	421	1-phosphatidylinositol-3-phosphate 5-kinase FAB1A isoform X2 [Phoenix dactylifera]	GO:0005524(ATP binding);GO:0016307(phosphatidylinositol phosphate kinase activity);GO:0000285(1-phosphatidylinositol-3-phosphate 5-kinase activity);GO:0046854(phosphatidylinositol phosphorylation);GO:0010008(endosome membrane)	K00921	PIKFYVE, FAB1	http://www.genome.jp/dbget-bin/www_bget?ko:K00921	ko04145(Phagosome);ko04070(Phosphatidylinositol signaling system);ko00562(Inositol phosphate metabolism)	sp|Q0WUR5|FAB1A_ARATH	1-phosphatidylinositol-3-phosphate 5-kinase FAB1A OS=Arabidopsis thaliana OX=3702 GN=FAB1A PE=2 SV=1
TRINITY_DN10742_c0_g1_i1	267	uncharacterized protein A4U43_C05F19700 [Asparagus officinalis]	*	K20102	YTHDF	http://www.genome.jp/dbget-bin/www_bget?ko:K20102	*	*	*
TRINITY_DN10743_c0_g1_i14	6899	LOW QUALITY PROTEIN: uncharacterized protein LOC109849076 [Asparagus officinalis]	*	*	*	*	*	*	*
TRINITY_DN10744_c0_g1_i1	3868	DNA-directed RNA polymerase 1B, mitochondrial-like [Asparagus officinalis]	GO:0003677(DNA binding);GO:0003899(DNA-directed 5'-3' RNA polymerase activity);GO:0006390(mitochondrial transcription);GO:0034245(mitochondrial DNA-directed RNA polymerase complex);GO:0006351(transcription, DNA-templated)	K10908	POLRMT, RPO41	http://www.genome.jp/dbget-bin/www_bget?ko:K10908	*	sp|Q8VWF8|RPOT2_NICSY	DNA-directed RNA polymerase 2, chloroplastic/mitochondrial OS=Nicotiana sylvestris OX=4096 GN=RPOT2 PE=2 SV=2
TRINITY_DN10745_c0_g1_i1	6540	callose synthase 3-like [Asparagus officinalis]	GO:0003843(1,3-beta-D-glucan synthase activity);GO:0006075;GO:0000148(1,3-beta-D-glucan synthase complex);GO:0016021(integral component of membrane)	K11000	CALS	http://www.genome.jp/dbget-bin/www_bget?ko:K11000	*	sp|Q9LXT9|CALS3_ARATH	Callose synthase 3 OS=Arabidopsis thaliana OX=3702 GN=CALS3 PE=3 SV=3
TRINITY_DN10745_c1_g1_i2	770	*	*	*	*	*	*	*	*
TRINITY_DN10745_c2_g1_i1	1839	callose synthase 7-like [Asparagus officinalis]	*	K11000	CALS	http://www.genome.jp/dbget-bin/www_bget?ko:K11000	*	sp|Q9SHJ3|CALS7_ARATH	Callose synthase 7 OS=Arabidopsis thaliana OX=3702 GN=CALS7 PE=3 SV=3
TRINITY_DN10746_c0_g1_i1	474	*	*	*	*	*	*	*	*
TRINITY_DN10747_c0_g1_i2	1522	F-box only protein 13 [Asparagus officinalis]	GO:0004842(ubiquitin-protein transferase activity);GO:0031146(SCF-dependent proteasomal ubiquitin-dependent protein catabolic process);GO:0016021(integral component of membrane)	*	*	*	*	sp|Q9SMZ3|FBX13_ARATH	F-box only protein 13 OS=Arabidopsis thaliana OX=3702 GN=FBX13 PE=2 SV=2
TRINITY_DN10748_c0_g1_i1	361	protein CDI-like [Dendrobium catenatum]	*	*	*	*	*	sp|Q9XIP8|CDI_ARATH	Protein CDI OS=Arabidopsis thaliana OX=3702 GN=CDI PE=2 SV=1
TRINITY_DN10749_c1_g1_i1	351	uncharacterized protein A4U43_C07F11110 [Asparagus officinalis]	*	*	*	*	*	sp|Q9SQU6|PP216_ARATH	Pentatricopeptide repeat-containing protein At3g06430, chloroplastic OS=Arabidopsis thaliana OX=3702 GN=EMB2750 PE=2 SV=1
TRINITY_DN1074_c0_g1_i2	2438	NAC domain-containing protein 17-like [Asparagus officinalis]	GO:0003677(DNA binding);GO:0006355(regulation of transcription, DNA-templated);GO:0016021(integral component of membrane);GO:0005634(nucleus)	*	*	*	*	sp|Q9XIC5|NAC17_ARATH	NAC domain-containing protein 17 OS=Arabidopsis thaliana OX=3702 GN=NAC017 PE=2 SV=1
TRINITY_DN10750_c0_g1_i1	1275	aldo-keto reductase family 4 member C9-like [Asparagus officinalis]	GO:0008106(alcohol dehydrogenase );GO:0004032(alditol:NADP+ 1-oxidoreductase activity);GO:0016491(oxidoreductase activity);GO:0005829(cytosol)	*	*	*	*	sp|Q0PGJ6|AKRC9_ARATH	NADPH-dependent aldo-keto reductase, chloroplastic OS=Arabidopsis thaliana OX=3702 GN=AKR4C9 PE=1 SV=1
TRINITY_DN10751_c0_g1_i1	585	uncharacterized protein LOC109840452 [Asparagus officinalis]	GO:0006281(DNA repair);GO:0043007(maintenance of rDNA);GO:2000042(negative regulation of double-strand break repair via homologous recombination);GO:0033045(regulation of sister chromatid segregation);GO:0005829(cytosol);GO:0016607(nuclear speck);GO:0009555(pollen development)	K15365	RMI2	http://www.genome.jp/dbget-bin/www_bget?ko:K15365	*	*	*
TRINITY_DN10752_c0_g1_i1	1785	uncharacterized protein A4U43_C07F22880 [Asparagus officinalis]	GO:0003896(DNA primase activity);GO:0006269(DNA replication, synthesis of RNA primer);GO:0005658(alpha DNA polymerase:primase complex)	K02684	PRI1	http://www.genome.jp/dbget-bin/www_bget?ko:K02684	ko03030(DNA replication)	sp|P49642|PRI1_HUMAN	DNA primase small subunit OS=Homo sapiens OX=9606 GN=PRIM1 PE=1 SV=1
TRINITY_DN10753_c0_g1_i1	2539	general transcription and DNA repair factor IIH helicase subunit XPD isoform X1 [Elaeis guineensis]	GO:0005524(ATP binding);GO:0003684(damaged DNA binding);GO:0003678(DNA helicase activity);GO:0000717(nucleotide-excision repair, DNA duplex unwinding);GO:0033683(nucleotide-excision repair, DNA incision);GO:0045951(positive regulation of mitotic recombination);GO:0045893(positive regulation of transcription, DNA-templated);GO:0006468(protein phosphorylation);GO:0000019(regulation of mitotic recom…	K10844	ERCC2, XPD	http://www.genome.jp/dbget-bin/www_bget?ko:K10844	ko03420(Nucleotide excision repair);ko03022(Basal transcription factors)	sp|Q8W4M7|ERCC2_ARATH	General transcription and DNA repair factor IIH helicase subunit XPD OS=Arabidopsis thaliana OX=3702 GN=XPD PE=1 SV=1
TRINITY_DN10754_c0_g1_i1	295	*	*	*	*	*	*	*	*
TRINITY_DN10755_c0_g1_i1	437	uncharacterized protein A4U43_C04F3620 [Asparagus officinalis]	*	*	*	*	*	*	*
TRINITY_DN10756_c0_g1_i1	1813	zinc finger BED domain-containing protein RICESLEEPER 2-like [Asparagus officinalis]	*	*	*	*	*	sp|Q6AVI0|RSLE2_ORYSJ	Zinc finger BED domain-containing protein RICESLEEPER 2 OS=Oryza sativa subsp. japonica OX=39947 GN=Os03g0733400 PE=2 SV=1
TRINITY_DN10757_c0_g1_i1	392	glycine-rich RNA-binding protein RZ1B isoform X1 [Asparagus officinalis]	GO:0003729(mRNA binding);GO:0003723(RNA binding);GO:0045292(mRNA cis splicing, via spliceosome);GO:0000381(regulation of alternative mRNA splicing, via spliceosome);GO:0016607(nuclear speck);GO:0005634(nucleus)	*	*	*	*	*	*
TRINITY_DN10758_c0_g1_i9	1422	plant UBX domain-containing protein 10 [Phoenix dactylifera]	GO:0016021(integral component of membrane)	K18726	FAF2, UBXD8	http://www.genome.jp/dbget-bin/www_bget?ko:K18726	*	sp|Q9M0N1|PUX10_ARATH	Plant UBX domain-containing protein 10 OS=Arabidopsis thaliana OX=3702 GN=PUX10 PE=2 SV=1
TRINITY_DN10758_c1_g1_i1	201	*	*	*	*	*	*	*	*
TRINITY_DN10758_c2_g1_i1	273	hypothetical protein C4D60_Mb05t07380 [Musa balbisiana]	*	K18726	FAF2, UBXD8	http://www.genome.jp/dbget-bin/www_bget?ko:K18726	*	sp|Q9M0N1|PUX10_ARATH	Plant UBX domain-containing protein 10 OS=Arabidopsis thaliana OX=3702 GN=PUX10 PE=2 SV=1
TRINITY_DN10759_c0_g1_i1	683	*	*	*	*	*	*	*	*
TRINITY_DN1075_c0_g1_i2	1163	PREDICTED: proteasome subunit alpha type-7 [Nicotiana sylvestris]	GO:0004298(threonine-type endopeptidase activity);GO:0006511(ubiquitin-dependent protein catabolic process);GO:0005737(cytoplasm);GO:0005634(nucleus);GO:0019773(proteasome core complex, alpha-subunit complex);GO:0004175(endopeptidase activity);GO:0010498(proteasomal protein catabolic process);GO:0010499(proteasomal ubiquitin-independent protein catabolic process);GO:0043161(proteasome-mediated ub…	K02731	PSMA7	http://www.genome.jp/dbget-bin/www_bget?ko:K02731	ko03050(Proteasome)	sp|Q9SXU1|PSA7_CICAR	Proteasome subunit alpha type-7 OS=Cicer arietinum OX=3827 GN=PAD1 PE=2 SV=1
TRINITY_DN10760_c0_g1_i1	444	uncharacterized protein LOC105044384 [Elaeis guineensis]	GO:0000460(maturation of 5.8S rRNA);GO:0000176(nuclear exosome )	K12593	MPHOSPH6, MPP6	http://www.genome.jp/dbget-bin/www_bget?ko:K12593	ko03018(RNA degradation)	*	*
TRINITY_DN10761_c0_g1_i9	704	uncharacterized protein A4U43_C04F27840 [Asparagus officinalis]	*	*	*	*	*	sp|Q8W5R2|SHGR2_ARATH	Phospholipase SGR2 OS=Arabidopsis thaliana OX=3702 GN=SGR2 PE=1 SV=1
TRINITY_DN10762_c0_g1_i2	1783	uncharacterized protein LOC109840396 [Asparagus officinalis]	GO:0016757(transferase activity, transferring glycosyl groups);GO:0006004(fucose metabolic process);GO:0016021(integral component of membrane)	*	*	*	*	sp|Q9LU40|MSR1_ARATH	Protein MANNAN SYNTHESIS-RELATED 1 OS=Arabidopsis thaliana OX=3702 GN=MSR1 PE=2 SV=1
TRINITY_DN10763_c0_g1_i2	1346	galactan beta-1,4-galactosyltransferase GALS3 [Phoenix dactylifera]	GO:0016757(transferase activity, transferring glycosyl groups)	*	*	*	*	sp|Q9LTZ9|GALS2_ARATH	Galactan beta-1,4-galactosyltransferase GALS2 OS=Arabidopsis thaliana OX=3702 GN=GALS2 PE=2 SV=1
TRINITY_DN10765_c0_g1_i2	473	protein RALF-like 32 [Elaeis guineensis]	GO:0019722(calcium-mediated signaling);GO:0009506(plasmodesma);GO:0016021(integral component of membrane)	*	*	*	*	sp|Q8L9P8|RLF33_ARATH	Protein RALF-like 33 OS=Arabidopsis thaliana OX=3702 GN=RALFL33 PE=2 SV=1
TRINITY_DN10766_c0_g1_i1	241	putative E3 ubiquitin-protein ligase RF298 [Asparagus officinalis]	*	*	*	*	*	sp|Q9ZVT8|RF4_ARATH	Putative E3 ubiquitin-protein ligase RF4 OS=Arabidopsis thaliana OX=3702 GN=RF4 PE=3 SV=1
TRINITY_DN10767_c0_g1_i1	527	PREDICTED: E3 ubiquitin-protein ligase RDUF2 [Daucus carota subsp. sativus]	GO:0061630(ubiquitin protein ligase activity)	K11982	RNF115_126	http://www.genome.jp/dbget-bin/www_bget?ko:K11982	*	*	*
TRINITY_DN10768_c0_g1_i1	221	LOW QUALITY PROTEIN: syndetin [Asparagus officinalis]	GO:0032456(endocytic recycling);GO:0042147(retrograde transport, endosome to Golgi);GO:0005829(cytosol);GO:1990745(EARP complex)	*	*	*	*	*	*
TRINITY_DN10769_c0_g1_i1	510	dentin sialophosphoprotein [Dendrobium catenatum]	GO:0016021(integral component of membrane)	*	*	*	*	*	*
TRINITY_DN1076_c0_g1_i4	2721	subtilisin-like protease SBT1.6 [Elaeis guineensis]	GO:0004252(serine-type endopeptidase activity)	*	*	*	*	sp|O49607|SBT16_ARATH	Subtilisin-like protease SBT1.6 OS=Arabidopsis thaliana OX=3702 GN=SBT1.6 PE=2 SV=1
TRINITY_DN10770_c0_g1_i1	650	protein MODIFIER OF SNC1 1-like [Asparagus officinalis]	GO:0040029(regulation of gene expression, epigenetic)	*	*	*	*	sp|Q9SB63|MOS1_ARATH	Protein MODIFIER OF SNC1 1 OS=Arabidopsis thaliana OX=3702 GN=MOS1 PE=1 SV=2
TRINITY_DN10771_c0_g1_i3	1684	LOW QUALITY PROTEIN: probable purine permease 11 [Asparagus officinalis]	*	*	*	*	*	sp|Q9LPF6|PUP11_ARATH	Probable purine permease 11 OS=Arabidopsis thaliana OX=3702 GN=PUP11 PE=1 SV=1
TRINITY_DN10771_c0_g2_i1	1126	probable purine permease 11 [Elaeis guineensis]	GO:0015211(purine nucleoside transmembrane transporter activity);GO:0016021(integral component of membrane)	*	*	*	*	sp|Q9LPF6|PUP11_ARATH	Probable purine permease 11 OS=Arabidopsis thaliana OX=3702 GN=PUP11 PE=1 SV=1
TRINITY_DN10772_c0_g1_i1	225	Actin-interacting protein like [Actinidia chinensis var. chinensis]	*	*	*	*	*	sp|Q9ZU34|AIP11_ARATH	Actin-interacting protein 1-1 OS=Arabidopsis thaliana OX=3702 GN=AIP1-1 PE=1 SV=1
TRINITY_DN10773_c0_g1_i1	2136	LOW QUALITY PROTEIN: pentatricopeptide repeat-containing protein At3g62470, mitochondrial-like [Asparagus officinalis]	*	*	*	*	*	sp|Q9LEQ7|PP382_ARATH	Pentatricopeptide repeat-containing protein At5g14820, mitochondrial OS=Arabidopsis thaliana OX=3702 GN=At5g14820 PE=2 SV=1
TRINITY_DN10774_c0_g1_i1	351	*	*	*	*	*	*	*	*
TRINITY_DN10775_c0_g1_i1	1052	histone H2A [Hyacinthus orientalis]	*	K11251	H2A	http://www.genome.jp/dbget-bin/www_bget?ko:K11251	*	sp|Q9M531|H2A_EUPES	Histone H2A OS=Euphorbia esula OX=3993 PE=2 SV=1
TRINITY_DN10776_c0_g1_i1	332	uncharacterized protein LOC109840826 isoform X2 [Asparagus officinalis]	*	*	*	*	*	*	*
TRINITY_DN10777_c0_g1_i1	371	peroxisome biogenesis protein 16 [Asparagus officinalis]	GO:0007031(peroxisome organization);GO:0005778(peroxisomal membrane)	K13335	PEX16	http://www.genome.jp/dbget-bin/www_bget?ko:K13335	ko04146(Peroxisome)	sp|Q8S8S1|PEX16_ARATH	Peroxisome biogenesis protein 16 OS=Arabidopsis thaliana OX=3702 GN=PEX16 PE=1 SV=1
TRINITY_DN10779_c0_g1_i1	447	S-adenosylmethionine synthase 1 [Morella rubra]	*	K00789	metK	http://www.genome.jp/dbget-bin/www_bget?ko:K00789	ko00270(Cysteine and methionine metabolism)	sp|A7Q0V4|METK5_VITVI	S-adenosylmethionine synthase 5 OS=Vitis vinifera OX=29760 GN=METK5 PE=3 SV=1
TRINITY_DN1077_c0_g1_i1	1063	uncharacterized protein LOC109829193 [Asparagus officinalis]	*	*	*	*	*	*	*
TRINITY_DN1077_c0_g2_i1	378	*	*	*	*	*	*	*	*
TRINITY_DN10780_c0_g1_i1	302	heat stress transcription factor B-2b [Elaeis guineensis]	GO:0003700(DNA-binding transcription factor activity);GO:0000978(RNA polymerase II proximal promoter sequence-specific DNA binding);GO:0043565(sequence-specific DNA binding);GO:0034605(cellular response to heat);GO:0061408(positive regulation of transcription from RNA polymerase II promoter in response to heat stress);GO:0043618(regulation of transcription from RNA polymerase II promoter in respo…	K09419	HSFF	http://www.genome.jp/dbget-bin/www_bget?ko:K09419	*	sp|Q652B0|HFB2C_ORYSJ	Heat stress transcription factor B-2c OS=Oryza sativa subsp. japonica OX=39947 GN=HSFB2C PE=2 SV=1
TRINITY_DN10781_c0_g1_i1	383	uncharacterized protein LOC109839500 isoform X1 [Asparagus officinalis]	*	*	*	*	*	*	*
TRINITY_DN10782_c0_g1_i1	396	probable transcriptional regulator SLK2 [Asparagus officinalis]	*	*	*	*	*	*	*
TRINITY_DN10782_c0_g2_i1	427	probable transcriptional regulator SLK2 [Asparagus officinalis]	*	*	*	*	*	*	*
TRINITY_DN10783_c0_g1_i2	3368	BTB/POZ domain-containing protein FBL11 isoform X1 [Asparagus officinalis]	GO:0016567(protein ubiquitination);GO:0031146(SCF-dependent proteasomal ubiquitin-dependent protein catabolic process);GO:0006511(ubiquitin-dependent protein catabolic process);GO:0019005(SCF ubiquitin ligase complex)	*	*	*	*	sp|Q8S8F2|FBL11_ARATH	BTB/POZ domain-containing protein FBL11 OS=Arabidopsis thaliana OX=3702 GN=FBL11 PE=2 SV=2
TRINITY_DN10784_c0_g1_i1	1294	uncharacterized protein A4U43_C02F3140 [Asparagus officinalis]	GO:0031080(nuclear pore outer ring)	K14305	NUP43	http://www.genome.jp/dbget-bin/www_bget?ko:K14305	ko03013(RNA transport)	sp|Q24JJ9|NUP43_ARATH	Nuclear pore complex protein NUP43 OS=Arabidopsis thaliana OX=3702 GN=NUP43 PE=1 SV=1
TRINITY_DN10785_c0_g1_i1	3577	formin-like protein 3 [Asparagus officinalis]	GO:0016021(integral component of membrane)	*	*	*	*	sp|Q94B77|FH5_ARATH	Formin-like protein 5 OS=Arabidopsis thaliana OX=3702 GN=FH5 PE=2 SV=2
TRINITY_DN10786_c0_g1_i3	619	hypothetical protein SORBI_3010G165500 [Sorghum bicolor]	GO:0005524(ATP binding);GO:0016887(ATPase activity);GO:0042626(ATPase activity, coupled to transmembrane movement of substances);GO:0055085(transmembrane transport);GO:0016021(integral component of membrane);GO:0005886(plasma membrane)	*	*	*	*	sp|Q5Z9S8|AB42G_ORYSJ	ABC transporter G family member 42 OS=Oryza sativa subsp. japonica OX=39947 GN=ABCG42 PE=2 SV=1
TRINITY_DN10786_c0_g2_i1	910	LOW QUALITY PROTEIN: ABC transporter G family member 42-like [Asparagus officinalis]	GO:0005524(ATP binding);GO:0016887(ATPase activity);GO:0042626(ATPase activity, coupled to transmembrane movement of substances);GO:0055085(transmembrane transport);GO:0016021(integral component of membrane);GO:0005886(plasma membrane)	*	*	*	*	sp|Q5Z9S8|AB42G_ORYSJ	ABC transporter G family member 42 OS=Oryza sativa subsp. japonica OX=39947 GN=ABCG42 PE=2 SV=1
TRINITY_DN10786_c1_g1_i1	4571	ABC transporter G family member 36-like isoform X2 [Asparagus officinalis]	GO:0005524(ATP binding);GO:0016887(ATPase activity);GO:0042626(ATPase activity, coupled to transmembrane movement of substances);GO:0055085(transmembrane transport);GO:0016021(integral component of membrane);GO:0005886(plasma membrane)	*	*	*	*	sp|Q0JLC5|AB36G_ORYSJ	ABC transporter G family member 36 OS=Oryza sativa subsp. japonica OX=39947 GN=ABCG36 PE=2 SV=1
TRINITY_DN10786_c1_g2_i1	234	uncharacterized protein A4U43_C08F6790 [Asparagus officinalis]	GO:0005524(ATP binding);GO:0016887(ATPase activity);GO:0016021(integral component of membrane);GO:0042626(ATPase activity, coupled to transmembrane movement of substances);GO:0055085(transmembrane transport);GO:0005886(plasma membrane)	*	*	*	*	sp|Q76CU2|PDR1_TOBAC	Pleiotropic drug resistance protein 1 OS=Nicotiana tabacum OX=4097 GN=PDR1 PE=2 SV=1
TRINITY_DN10786_c1_g3_i1	1225	uncharacterized protein A4U43_C03F30360 [Asparagus officinalis]	GO:0005524(ATP binding);GO:0016887(ATPase activity);GO:0016021(integral component of membrane);GO:0042626(ATPase activity, coupled to transmembrane movement of substances);GO:0055085(transmembrane transport);GO:0005886(plasma membrane)	*	*	*	*	sp|Q6YW62|AB44G_ORYSJ	ABC transporter G family member 44 OS=Oryza sativa subsp. japonica OX=39947 GN=ABCG44 PE=2 SV=2
TRINITY_DN10787_c0_g1_i1	1746	LOW QUALITY PROTEIN: cytochrome P450 78A9-like [Asparagus officinalis]	GO:0020037(heme binding);GO:0005506(iron ion binding);GO:0004497(monooxygenase activity);GO:0016705(oxidoreductase activity, acting on paired donors, with incorporation or reduction of molecular oxygen);GO:0016021(integral component of membrane)	*	*	*	*	sp|Q9SLP1|C78A9_ARATH	Cytochrome P450 78A9 OS=Arabidopsis thaliana OX=3702 GN=CYP78A9 PE=1 SV=1
TRINITY_DN10788_c0_g1_i3	1052	uncharacterized protein A4U43_C05F340 [Asparagus officinalis]	*	K02183	CALM	http://www.genome.jp/dbget-bin/www_bget?ko:K02183	ko04016(MAPK signaling pathway - plant);ko04070(Phosphatidylinositol signaling system);ko04626(Plant-pathogen interaction)	sp|P36591|DYR_SCHPO	Dihydrofolate reductase OS=Schizosaccharomyces pombe (strain 972 / ATCC 24843) OX=284812 GN=dfr1 PE=2 SV=2
TRINITY_DN10789_c0_g1_i1	386	myb-related protein 2-like [Asparagus officinalis]	GO:0003677(DNA binding);GO:0005634(nucleus)	*	*	*	*	sp|Q9SQQ9|PHL9_ARATH	Myb-related protein 2 OS=Arabidopsis thaliana OX=3702 GN=MYR2 PE=1 SV=1
TRINITY_DN1078_c0_g1_i2	513	*	*	*	*	*	*	*	*
TRINITY_DN10790_c0_g1_i1	516	LOW QUALITY PROTEIN: uncharacterized protein LOC109837163 [Asparagus officinalis]	*	*	*	*	*	*	*
TRINITY_DN10790_c0_g2_i3	1361	LOW QUALITY PROTEIN: uncharacterized protein LOC109837163 [Asparagus officinalis]	*	*	*	*	*	*	*
TRINITY_DN10790_c0_g3_i1	618	uncharacterized protein A4U43_C04F12600 [Asparagus officinalis]	*	*	*	*	*	*	*
TRINITY_DN10790_c0_g4_i1	284	*	*	*	*	*	*	*	*
TRINITY_DN10790_c0_g5_i1	273	LOW QUALITY PROTEIN: uncharacterized protein LOC109837163 [Asparagus officinalis]	*	*	*	*	*	*	*
TRINITY_DN10790_c1_g1_i2	1479	LOW QUALITY PROTEIN: uncharacterized protein LOC109837163 [Asparagus officinalis]	*	*	*	*	*	*	*
TRINITY_DN10790_c1_g2_i1	512	uncharacterized protein A4U43_C04F12600 [Asparagus officinalis]	*	*	*	*	*	*	*
TRINITY_DN10790_c1_g3_i1	281	uncharacterized protein A4U43_C04F12600 [Asparagus officinalis]	*	*	*	*	*	*	*
TRINITY_DN10791_c0_g1_i2	2250	uncharacterized protein LOC109830499 isoform X1 [Asparagus officinalis]	GO:0004197(cysteine-type endopeptidase activity);GO:0071586(CAAX-box protein processing);GO:0016021(integral component of membrane)	K07052	K07052	http://www.genome.jp/dbget-bin/www_bget?ko:K07052	*	*	*
TRINITY_DN10792_c0_g1_i3	334	RNA-binding KH domain-containing protein RCF3-like [Ananas comosus]	GO:0003723(RNA binding)	K13162	PCBP2_3_4	http://www.genome.jp/dbget-bin/www_bget?ko:K13162	*	sp|F4KDN0|HEN4_ARATH	KH domain-containing protein HEN4 OS=Arabidopsis thaliana OX=3702 GN=HEN4 PE=1 SV=1
TRINITY_DN10793_c0_g1_i1	970	*	*	*	*	*	*	*	*
TRINITY_DN10793_c2_g1_i1	441	*	*	*	*	*	*	*	*
TRINITY_DN10794_c0_g1_i1	1443	proline-rich receptor-like protein kinase PERK3 [Elaeis guineensis]	*	*	*	*	*	sp|Q9FFW5|PERK8_ARATH	Proline-rich receptor-like protein kinase PERK8 OS=Arabidopsis thaliana OX=3702 GN=PERK8 PE=1 SV=1
TRINITY_DN10795_c0_g1_i1	806	uncharacterized protein LOC103719504 [Phoenix dactylifera]	GO:0016021(integral component of membrane)	*	*	*	*	*	*
TRINITY_DN10795_c0_g2_i1	267	*	*	*	*	*	*	*	*
TRINITY_DN10796_c0_g1_i1	1437	*	*	*	*	*	*	*	*
TRINITY_DN10797_c0_g1_i1	1650	amidase 1 isoform X1 [Elaeis guineensis]	*	*	*	*	*	sp|Q7XTK3|AMI1_ORYSJ	Amidase 1 OS=Oryza sativa subsp. japonica OX=39947 GN=AMI1 PE=1 SV=1
TRINITY_DN10798_c0_g1_i9	693	*	*	*	*	*	*	*	*
TRINITY_DN10798_c1_g1_i2	390	*	*	*	*	*	*	*	*
TRINITY_DN10798_c2_g1_i1	368	*	*	*	*	*	*	*	*
TRINITY_DN10798_c3_g1_i1	222	*	*	*	*	*	*	*	*
TRINITY_DN10798_c4_g1_i1	211	*	*	*	*	*	*	*	*
TRINITY_DN10799_c0_g1_i1	1110	cationic peroxidase 1-like [Asparagus officinalis]	GO:0020037(heme binding);GO:0046872(metal ion binding);GO:0004601(peroxidase activity);GO:0042744(hydrogen peroxide catabolic process);GO:0006979(response to oxidative stress);GO:0005576(extracellular region)	K00430	E1.11.1.7	http://www.genome.jp/dbget-bin/www_bget?ko:K00430	ko00940(Phenylpropanoid biosynthesis)	sp|P22195|PER1_ARAHY	Cationic peroxidase 1 OS=Arachis hypogaea OX=3818 GN=PNC1 PE=1 SV=2
TRINITY_DN1079_c0_g1_i7	1383	transcription factor ILR3 [Asparagus officinalis]	GO:0046983(protein dimerization activity)	*	*	*	*	sp|Q9FH37|ILR3_ARATH	Transcription factor ILR3 OS=Arabidopsis thaliana OX=3702 GN=ILR3 PE=1 SV=1
TRINITY_DN1079_c1_g1_i1	297	uncharacterized protein A4U43_C06F2360 [Asparagus officinalis]	GO:0046983(protein dimerization activity)	*	*	*	*	sp|Q9C682|BH115_ARATH	Transcription factor bHLH115 OS=Arabidopsis thaliana OX=3702 GN=BHLH115 PE=1 SV=1
TRINITY_DN1079_c1_g2_i2	687	transcription factor ILR3-like isoform X1 [Asparagus officinalis]	GO:0046983(protein dimerization activity)	*	*	*	*	sp|Q9FH37|ILR3_ARATH	Transcription factor ILR3 OS=Arabidopsis thaliana OX=3702 GN=ILR3 PE=1 SV=1
TRINITY_DN107_c0_g1_i3	1089	pectinesterase inhibitor 9-like [Phalaenopsis equestris]	GO:0004857(enzyme inhibitor activity);GO:0043086(negative regulation of catalytic activity)	*	*	*	*	sp|Q9SI72|PMEI9_ARATH	Pectinesterase inhibitor 9 OS=Arabidopsis thaliana OX=3702 GN=PMEI9 PE=2 SV=1
TRINITY_DN10800_c0_g1_i2	3047	probable copper-transporting ATPase HMA5 isoform X1 [Asparagus officinalis]	GO:0005524(ATP binding);GO:0019829(cation-transporting ATPase activity);GO:0005507(copper ion binding);GO:0030001(metal ion transport);GO:0016021(integral component of membrane)	K17686	copA, ATP7	http://www.genome.jp/dbget-bin/www_bget?ko:K17686	ko04016(MAPK signaling pathway - plant)	sp|A3AWA4|HMA5_ORYSJ	Copper-transporting ATPase HMA5 OS=Oryza sativa subsp. japonica OX=39947 GN=HMA5 PE=2 SV=1
TRINITY_DN10801_c0_g1_i1	1276	bidirectional sugar transporter SWEET1a isoform X1 [Asparagus officinalis]	GO:0051119(sugar transmembrane transporter activity);GO:0016021(integral component of membrane);GO:0005886(plasma membrane);GO:0008643(carbohydrate transport)	K15382	SLC50A, SWEET	http://www.genome.jp/dbget-bin/www_bget?ko:K15382	*	sp|Q8RZQ8|SWT1A_ORYSJ	Bidirectional sugar transporter SWEET1a OS=Oryza sativa subsp. japonica OX=39947 GN=SWEET1A PE=2 SV=1
TRINITY_DN10801_c1_g1_i1	265	*	*	*	*	*	*	*	*
TRINITY_DN10801_c1_g2_i1	823	bidirectional sugar transporter SWEET1a isoform X1 [Asparagus officinalis]	GO:0051119(sugar transmembrane transporter activity);GO:0008643(carbohydrate transport);GO:0016021(integral component of membrane);GO:0005886(plasma membrane)	K15382	SLC50A, SWEET	http://www.genome.jp/dbget-bin/www_bget?ko:K15382	*	sp|Q8RZQ8|SWT1A_ORYSJ	Bidirectional sugar transporter SWEET1a OS=Oryza sativa subsp. japonica OX=39947 GN=SWEET1A PE=2 SV=1
TRINITY_DN10802_c0_g1_i1	1819	protein pleiotropic regulatory locus 1 [Asparagus officinalis]	GO:0000398(mRNA splicing, via spliceosome);GO:0071013(catalytic step 2 spliceosome);GO:0080008(Cul4-RING E3 ubiquitin ligase complex);GO:0000974(Prp19 complex)	K12862	PLRG1, PRL1, PRP46	http://www.genome.jp/dbget-bin/www_bget?ko:K12862	ko03040(Spliceosome)	sp|Q42384|PRL1_ARATH	Protein pleiotropic regulatory locus 1 OS=Arabidopsis thaliana OX=3702 GN=PRL1 PE=1 SV=1
TRINITY_DN10802_c0_g2_i1	387	protein pleiotropic regulatory locus 1 [Asparagus officinalis]	GO:0000398(mRNA splicing, via spliceosome);GO:0071013(catalytic step 2 spliceosome);GO:0080008(Cul4-RING E3 ubiquitin ligase complex);GO:0000974(Prp19 complex)	K12862	PLRG1, PRL1, PRP46	http://www.genome.jp/dbget-bin/www_bget?ko:K12862	ko03040(Spliceosome)	sp|Q42384|PRL1_ARATH	Protein pleiotropic regulatory locus 1 OS=Arabidopsis thaliana OX=3702 GN=PRL1 PE=1 SV=1
TRINITY_DN10803_c0_g1_i2	927	protein cornichon homolog 4 [Elaeis guineensis]	GO:0016192(vesicle-mediated transport);GO:0016021(integral component of membrane)	K20368	CNIH, ERV14	http://www.genome.jp/dbget-bin/www_bget?ko:K20368	*	sp|Q84W04|CNIH4_ARATH	Protein cornichon homolog 4 OS=Arabidopsis thaliana OX=3702 GN=At1g12390 PE=1 SV=1
TRINITY_DN10804_c0_g1_i5	4457	uncharacterized protein A4U43_C02F4090 [Asparagus officinalis]	GO:0003779(actin binding);GO:0030036(actin cytoskeleton organization);GO:0005856(cytoskeleton)	*	*	*	*	sp|Q84TX2|SCRL1_ORYSJ	SCAR-like protein 1 OS=Oryza sativa subsp. japonica OX=39947 GN=Os03g0816900 PE=2 SV=2
TRINITY_DN10805_c0_g1_i3	863	ethylene-responsive transcription factor ERF034-like [Phoenix dactylifera]	*	*	*	*	*	sp|Q8LBQ7|ERF34_ARATH	Ethylene-responsive transcription factor ERF034 OS=Arabidopsis thaliana OX=3702 GN=ERF034 PE=2 SV=2
TRINITY_DN10805_c1_g1_i1	273	*	*	*	*	*	*	*	*
TRINITY_DN10806_c0_g1_i5	2408	uncharacterized protein A4U43_C07F19420 [Asparagus officinalis]	*	*	*	*	*	sp|P10775|RINI_PIG	Ribonuclease inhibitor OS=Sus scrofa OX=9823 GN=RNH1 PE=1 SV=1
TRINITY_DN10806_c1_g1_i1	325	*	*	*	*	*	*	*	*
TRINITY_DN10807_c0_g1_i2	2622	pentatricopeptide repeat-containing protein At1g69290-like [Asparagus officinalis]	*	*	*	*	*	sp|P0C7R4|PP110_ARATH	Pentatricopeptide repeat-containing protein At1g69290 OS=Arabidopsis thaliana OX=3702 GN=At1g69290 PE=2 SV=1
TRINITY_DN10808_c0_g1_i3	1017	ras-related protein RABA5a [Asparagus officinalis]	GO:0005525(GTP binding);GO:0003924(GTPase activity)	K07904	RAB11A	http://www.genome.jp/dbget-bin/www_bget?ko:K07904	ko04144(Endocytosis)	sp|Q9FGK5|RAA5A_ARATH	Ras-related protein RABA5a OS=Arabidopsis thaliana OX=3702 GN=RABA5A PE=1 SV=1
TRINITY_DN10808_c0_g2_i1	288	*	*	*	*	*	*	*	*
TRINITY_DN10809_c0_g1_i1	703	CBS domain-containing protein CBSX3, mitochondrial-like [Asparagus officinalis]	*	*	*	*	*	sp|Q9LEV3|CBSX3_ARATH	CBS domain-containing protein CBSX3, mitochondrial OS=Arabidopsis thaliana OX=3702 GN=CBSX3 PE=1 SV=1
TRINITY_DN10809_c0_g2_i2	1035	anaphase-promoting complex subunit 10 isoform X2 [Asparagus officinalis]	GO:0031145(anaphase-promoting complex-dependent catabolic process);GO:0007049(cell cycle);GO:0051301(cell division);GO:0070979(protein K11-linked ubiquitination);GO:0005680(anaphase-promoting complex);GO:0032876(negative regulation of DNA endoreduplication);GO:0010087(phloem or xylem histogenesis);GO:0016604(nuclear body)	K03357	APC10, DOC1	http://www.genome.jp/dbget-bin/www_bget?ko:K03357	ko04120(Ubiquitin mediated proteolysis)	sp|Q9ZPW2|APC10_ARATH	Anaphase-promoting complex subunit 10 OS=Arabidopsis thaliana OX=3702 GN=APC10 PE=1 SV=2
TRINITY_DN1080_c0_g1_i2	1467	GDSL esterase/lipase At5g33370-like [Asparagus officinalis]	GO:0016788(hydrolase activity, acting on ester bonds)	*	*	*	*	sp|Q9M8Y5|LTL1_ARATH	GDSL esterase/lipase LTL1 OS=Arabidopsis thaliana OX=3702 GN=LTL1 PE=2 SV=1
TRINITY_DN10810_c0_g1_i1	2712	protein phosphatase 2C 32 [Asparagus officinalis]	GO:0004724(magnesium-dependent protein serine/threonine phosphatase activity);GO:0004722(protein serine/threonine phosphatase activity)	*	*	*	*	sp|Q8RWN7|P2C32_ARATH	Protein phosphatase 2C 32 OS=Arabidopsis thaliana OX=3702 GN=POL PE=1 SV=2
TRINITY_DN10810_c0_g2_i1	350	hypothetical protein E1A91_A11G117300v1 [Gossypium mustelinum]	GO:0004722(protein serine/threonine phosphatase activity);GO:0004724(magnesium-dependent protein serine/threonine phosphatase activity);GO:0005543(phospholipid binding);GO:0010074(maintenance of meristem identity);GO:0006355(regulation of transcription, DNA-templated);GO:0005886(plasma membrane)	*	*	*	*	sp|Q8RWN7|P2C32_ARATH	Protein phosphatase 2C 32 OS=Arabidopsis thaliana OX=3702 GN=POL PE=1 SV=2
TRINITY_DN10810_c1_g1_i1	212	protein phosphatase 2C 32 isoform X2 [Elaeis guineensis]	GO:0004722(protein serine/threonine phosphatase activity)	*	*	*	*	sp|Q8RWN7|P2C32_ARATH	Protein phosphatase 2C 32 OS=Arabidopsis thaliana OX=3702 GN=POL PE=1 SV=2
TRINITY_DN10811_c0_g1_i3	1181	AT-hook motif nuclear-localized protein 15 [Elaeis guineensis]	GO:0003680(AT DNA binding);GO:0003700(DNA-binding transcription factor activity);GO:0005634(nucleus)	*	*	*	*	sp|Q9C9K7|AHL29_ARATH	AT-hook motif nuclear-localized protein 29 OS=Arabidopsis thaliana OX=3702 GN=AHL29 PE=1 SV=1
TRINITY_DN10812_c0_g1_i1	983	uncharacterized protein LOC109829811 [Asparagus officinalis]	*	*	*	*	*	*	*
TRINITY_DN10812_c0_g2_i2	1703	uncharacterized protein LOC109829811 [Asparagus officinalis]	*	*	*	*	*	*	*
TRINITY_DN10812_c0_g3_i1	1876	uncharacterized protein LOC109848536 [Asparagus officinalis]	*	*	*	*	*	*	*
TRINITY_DN10812_c2_g1_i1	279	uncharacterized protein LOC109848536 [Asparagus officinalis]	*	*	*	*	*	*	*
TRINITY_DN10813_c0_g1_i1	240	DEAD-box ATP-dependent RNA helicase 6 [Oryza sativa Japonica Group]	GO:0005524(ATP binding);GO:0003729(mRNA binding);GO:0003723(RNA binding);GO:0003724(RNA helicase activity);GO:0033962(cytoplasmic mRNA processing body assembly);GO:0006397(mRNA processing);GO:0051028(mRNA transport);GO:0006417(regulation of translation);GO:0034063(stress granule assembly);GO:0010494(cytoplasmic stress granule);GO:0000932(P-body)	K12614	DDX6, RCK, DHH1	http://www.genome.jp/dbget-bin/www_bget?ko:K12614	ko03018(RNA degradation)	sp|Q7XMK8|RH6_ORYSJ	DEAD-box ATP-dependent RNA helicase 6 OS=Oryza sativa subsp. japonica OX=39947 GN=Os04g0533000 PE=2 SV=1
TRINITY_DN10814_c0_g1_i3	1793	LOW QUALITY PROTEIN: protein BIG GRAIN 1-like [Asparagus officinalis]	GO:0009734(auxin-activated signaling pathway);GO:0005739(mitochondrion);GO:0060918(auxin transport);GO:0009630(gravitropism);GO:0010929(positive regulation of auxin mediated signaling pathway);GO:0080113(regulation of seed growth);GO:0009733(response to auxin);GO:0005886(plasma membrane)	*	*	*	*	sp|Q10R09|BG1_ORYSJ	Protein BIG GRAIN 1 OS=Oryza sativa subsp. japonica OX=39947 GN=BG1 PE=1 SV=1
TRINITY_DN10814_c0_g2_i1	316	PREDICTED: uncharacterized protein LOC104213446 [Nicotiana sylvestris]	GO:0009734(auxin-activated signaling pathway)	*	*	*	*	sp|Q9LVK2|BIG1A_ARATH	Protein BIG GRAIN 1-like A OS=Arabidopsis thaliana OX=3702 GN=At3g13980 PE=3 SV=1
TRINITY_DN10815_c0_g1_i1	2403	uncharacterized protein A4U43_C03F4840 [Asparagus officinalis]	GO:0000387(spliceosomal snRNP assembly);GO:0005737(cytoplasm);GO:0005634(nucleus);GO:0032797(SMN complex);GO:0016021(integral component of membrane)	*	*	*	*	sp|Q5XVI1|SINE1_ARATH	Protein SINE1 OS=Arabidopsis thaliana OX=3702 GN=SINE1 PE=1 SV=1
TRINITY_DN10815_c1_g1_i1	371	uncharacterized protein LOC109843926 [Asparagus officinalis]	GO:0000387(spliceosomal snRNP assembly);GO:0005737(cytoplasm);GO:0005634(nucleus);GO:0032797(SMN complex)	*	*	*	*	sp|Q5XVI1|SINE1_ARATH	Protein SINE1 OS=Arabidopsis thaliana OX=3702 GN=SINE1 PE=1 SV=1
TRINITY_DN10816_c0_g1_i2	940	*	*	*	*	*	*	*	*
TRINITY_DN10816_c0_g2_i1	357	*	*	*	*	*	*	*	*
TRINITY_DN10816_c1_g1_i1	206	*	*	*	*	*	*	*	*
TRINITY_DN10816_c2_g1_i1	221	*	*	*	*	*	*	*	*
TRINITY_DN10817_c0_g1_i3	386	squamosa promoter-binding-like protein 15 [Phoenix dactylifera]	GO:0003677(DNA binding);GO:0046872(metal ion binding);GO:0005634(nucleus)	*	*	*	*	*	*
TRINITY_DN10818_c0_g1_i1	249	*	*	*	*	*	*	*	*
TRINITY_DN10819_c0_g1_i1	846	*	*	*	*	*	*	*	*
TRINITY_DN1081_c0_g1_i1	1470	UBP1-associated protein 2C-like [Asparagus officinalis]	GO:0003723(RNA binding);GO:0051252(regulation of RNA metabolic process);GO:0005634(nucleus);GO:1990904(ribonucleoprotein complex)	K12741	HNRNPA1_3	http://www.genome.jp/dbget-bin/www_bget?ko:K12741	ko03040(Spliceosome)	sp|Q9LKA4|UBA2C_ARATH	UBP1-associated protein 2C OS=Arabidopsis thaliana OX=3702 GN=UBA2C PE=2 SV=1
TRINITY_DN1081_c0_g2_i3	1111	stress-induced hydrophobic peptide [Cleistogenes songorica]	*	*	*	*	*	sp|A2Y075|LTI6B_ORYSI	Hydrophobic protein LTI6B OS=Oryza sativa subsp. indica OX=39946 GN=LTI6B PE=3 SV=2
TRINITY_DN1081_c1_g1_i2	254	*	*	*	*	*	*	*	*
TRINITY_DN1081_c2_g1_i1	205	*	*	*	*	*	*	*	*
TRINITY_DN10820_c0_g1_i1	315	*	*	*	*	*	*	*	*
TRINITY_DN10821_c0_g1_i1	448	*	*	*	*	*	*	*	*
TRINITY_DN10822_c0_g1_i1	229	*	*	*	*	*	*	*	*
TRINITY_DN10823_c0_g1_i1	1681	PREDICTED: heat shock 70 kDa protein 16 [Nelumbo nucifera]	GO:0005829(cytosol);GO:0005634(nucleus)	K09489	HSPA4	http://www.genome.jp/dbget-bin/www_bget?ko:K09489	*	sp|Q9SAB1|HSP7Q_ARATH	Heat shock 70 kDa protein 16 OS=Arabidopsis thaliana OX=3702 GN=HSP70-16 PE=2 SV=1
TRINITY_DN10824_c0_g1_i1	2363	*	*	*	*	*	*	*	*
TRINITY_DN10825_c0_g1_i1	247	*	*	*	*	*	*	*	*
TRINITY_DN10826_c0_g1_i1	1898	RNA polymerase sigma factor sigB isoform X3 [Asparagus officinalis]	GO:0003677(DNA binding);GO:0003700(DNA-binding transcription factor activity);GO:0016987(sigma factor activity);GO:0006352(DNA-templated transcription, initiation);GO:0009507(chloroplast)	*	*	*	*	sp|O22056|SIGB_ARATH	RNA polymerase sigma factor sigB OS=Arabidopsis thaliana OX=3702 GN=SIGB PE=2 SV=2
TRINITY_DN10826_c1_g1_i1	485	uncharacterized protein A4U43_C01F11790 [Asparagus officinalis]	*	*	*	*	*	*	*
TRINITY_DN10827_c0_g1_i2	1226	*	*	*	*	*	*	*	*
TRINITY_DN10827_c1_g1_i1	241	*	*	*	*	*	*	*	*
TRINITY_DN10827_c2_g1_i1	613	E3 ubiquitin-protein ligase RHA1B [Elaeis guineensis]	GO:0061630(ubiquitin protein ligase activity);GO:0016567(protein ubiquitination);GO:0016021(integral component of membrane)	*	*	*	*	sp|Q9XF92|BRH1_ARATH	Brassinosteroid-responsive RING protein 1 OS=Arabidopsis thaliana OX=3702 GN=BRH1 PE=2 SV=1
TRINITY_DN10828_c0_g1_i2	1987	uncharacterized protein At1g04910-like [Asparagus officinalis]	GO:0016757(transferase activity, transferring glycosyl groups);GO:0006004(fucose metabolic process);GO:0005737(cytoplasm);GO:0016021(integral component of membrane)	*	*	*	*	sp|Q4V398|RRT1_ARATH	Rhamnogalacturonan I rhamnosyltransferase 1 OS=Arabidopsis thaliana OX=3702 GN=RRT1 PE=1 SV=1
TRINITY_DN10828_c1_g1_i1	236	uncharacterized protein At1g04910-like [Asparagus officinalis]	GO:0016757(transferase activity, transferring glycosyl groups);GO:0006004(fucose metabolic process);GO:0005737(cytoplasm);GO:0016021(integral component of membrane)	*	*	*	*	sp|Q93ZR8|RRT2_ARATH	Rhamnogalacturonan I rhamnosyltransferase 1 OS=Arabidopsis thaliana OX=3702 GN=RRT2 PE=1 SV=1
TRINITY_DN10829_c0_g1_i1	625	E3 ubiquitin-protein ligase UPL1-like [Asparagus officinalis]	GO:0061630(ubiquitin protein ligase activity);GO:0016567(protein ubiquitination);GO:0005737(cytoplasm)	K10592	HUWE1, MULE, ARF-BP1	http://www.genome.jp/dbget-bin/www_bget?ko:K10592	ko04120(Ubiquitin mediated proteolysis)	sp|Q8H0T4|UPL2_ARATH	E3 ubiquitin-protein ligase UPL2 OS=Arabidopsis thaliana OX=3702 GN=UPL2 PE=1 SV=3
TRINITY_DN1082_c0_g1_i4	1520	ER membrane protein complex subunit 2-A-like [Asparagus officinalis]	GO:0072546(ER membrane protein complex)	*	*	*	*	sp|Q6INS3|EMC2A_XENLA	ER membrane protein complex subunit 2-A OS=Xenopus laevis OX=8355 GN=emc2-a PE=2 SV=1
TRINITY_DN10830_c0_g1_i1	361	hypothetical protein GW17_00042332 [Ensete ventricosum]	GO:0004650(polygalacturonase activity);GO:0005975(carbohydrate metabolic process);GO:0071555(cell wall organization);GO:0005576(extracellular region)	*	*	*	*	*	*
TRINITY_DN10831_c0_g1_i2	737	transcription initiation factor TFIID subunit 13-like protein [Cinnamomum micranthum f. kanehirae]	GO:0046982(protein heterodimerization activity);GO:0003743(translation initiation factor activity);GO:0006366(transcription by RNA polymerase II)	K03127	TAF13	http://www.genome.jp/dbget-bin/www_bget?ko:K03127	ko03022(Basal transcription factors)	sp|Q6NQH4|TAF13_ARATH	Transcription initiation factor TFIID subunit 13 OS=Arabidopsis thaliana OX=3702 GN=TAF13 PE=1 SV=1
TRINITY_DN10832_c0_g1_i2	1660	phosphoglucan phosphatase DSP4, amyloplastic isoform X1 [Elaeis guineensis]	*	*	*	*	*	sp|G4LTX4|DSP4_CASSA	Phosphoglucan phosphatase DSP4, amyloplastic OS=Castanea sativa OX=21020 GN=DSP4 PE=1 SV=1
TRINITY_DN10833_c1_g1_i1	203	*	*	*	*	*	*	*	*
TRINITY_DN10834_c0_g1_i1	322	*	*	*	*	*	*	*	*
TRINITY_DN10835_c0_g1_i1	294	regulation of transcription [Spatholobus suberectus]	*	*	*	*	*	sp|P93822|ERF97_ARATH	Ethylene-responsive transcription factor 14 OS=Arabidopsis thaliana OX=3702 GN=ERF14 PE=2 SV=1
TRINITY_DN10836_c1_g1_i5	1703	mitochondrial import inner membrane translocase subunit TIM50 [Elaeis guineensis]	GO:0004721(phosphoprotein phosphatase activity);GO:0030150(protein import into mitochondrial matrix);GO:0016021(integral component of membrane);GO:0005744(TIM23 mitochondrial import inner membrane translocase complex)	K17496	TIM50	http://www.genome.jp/dbget-bin/www_bget?ko:K17496	*	sp|Q8VYE2|TIM50_ARATH	Mitochondrial import inner membrane translocase subunit TIM50 OS=Arabidopsis thaliana OX=3702 GN=TIM50 PE=1 SV=1
TRINITY_DN10836_c1_g2_i1	648	mitochondrial import inner membrane translocase subunit TIM50 [Asparagus officinalis]	GO:0004721(phosphoprotein phosphatase activity);GO:0030150(protein import into mitochondrial matrix);GO:0016021(integral component of membrane);GO:0005744(TIM23 mitochondrial import inner membrane translocase complex)	K17496	TIM50	http://www.genome.jp/dbget-bin/www_bget?ko:K17496	*	sp|Q8VYE2|TIM50_ARATH	Mitochondrial import inner membrane translocase subunit TIM50 OS=Arabidopsis thaliana OX=3702 GN=TIM50 PE=1 SV=1
TRINITY_DN10837_c0_g1_i1	368	uncharacterized protein LOC109850769 [Asparagus officinalis]	*	*	*	*	*	*	*
TRINITY_DN10838_c0_g1_i1	579	autophagy-related protein 11 [Phalaenopsis equestris]	GO:0060090(molecular adaptor activity);GO:0019901(protein kinase binding);GO:0000045(autophagosome assembly);GO:0000422(autophagy of mitochondrion);GO:0030242(autophagy of peroxisome);GO:0061723(glycophagy);GO:0034727(piecemeal microautophagy of the nucleus);GO:0001934(positive regulation of protein phosphorylation);GO:0061709(reticulophagy);GO:1990316(Atg1/ULK1 kinase complex);GO:0019898(extrins…	*	*	*	*	sp|Q9SUG7|ATG11_ARATH	Autophagy-related protein 11 OS=Arabidopsis thaliana OX=3702 GN=ATG11 PE=1 SV=1
TRINITY_DN10839_c0_g1_i1	370	uncharacterized protein A4U43_C09F3820 [Asparagus officinalis]	GO:0005524(ATP binding);GO:0004823(leucine-tRNA ligase activity);GO:0006429(leucyl-tRNA aminoacylation);GO:0002161(aminoacyl-tRNA editing activity);GO:0009507(chloroplast);GO:0005829(cytosol);GO:0009506(plasmodesma)	K01869	LARS, leuS	http://www.genome.jp/dbget-bin/www_bget?ko:K01869	ko00970(Aminoacyl-tRNA biosynthesis)	sp|F4I116|SYLC_ARATH	Leucine--tRNA ligase, cytoplasmic OS=Arabidopsis thaliana OX=3702 GN=At1g09620 PE=1 SV=1
TRINITY_DN1083_c0_g1_i1	1517	coiled-coil domain-containing protein 130-like [Asparagus officinalis]	*	K13115	CCDC130	http://www.genome.jp/dbget-bin/www_bget?ko:K13115	*	sp|Q5EA37|CC130_BOVIN	Coiled-coil domain-containing protein 130 OS=Bos taurus OX=9913 GN=CCDC130 PE=2 SV=1
TRINITY_DN10840_c0_g1_i2	335	uncharacterized vacuolar membrane protein YML018C [Asparagus officinalis]	GO:0016021(integral component of membrane)	K15289	SLC35F5	http://www.genome.jp/dbget-bin/www_bget?ko:K15289	*	*	*
TRINITY_DN10841_c0_g1_i1	458	uncharacterized protein LOC103715088 [Phoenix dactylifera]	GO:0005524(ATP binding)	*	*	*	*	*	*
TRINITY_DN10842_c0_g1_i1	489	epidermal growth factor receptor substrate 15-like [Asparagus officinalis]	GO:0005509(calcium ion binding)	*	*	*	*	*	*
TRINITY_DN10843_c0_g1_i1	2127	synaptotagmin-2-like isoform X2 [Phoenix dactylifera]	GO:0008289(lipid binding);GO:0006869(lipid transport);GO:0005783(endoplasmic reticulum);GO:0016021(integral component of membrane)	*	*	*	*	sp|B6ETT4|SYT2_ARATH	Synaptotagmin-2 OS=Arabidopsis thaliana OX=3702 GN=SYT2 PE=2 SV=1
TRINITY_DN10844_c0_g1_i1	494	uncharacterized protein A4U43_C10F11050 [Asparagus officinalis]	*	*	*	*	*	sp|Q94BP0|SLK2_ARATH	Probable transcriptional regulator SLK2 OS=Arabidopsis thaliana OX=3702 GN=SLK2 PE=1 SV=1
TRINITY_DN10845_c0_g1_i1	502	hypothetical protein FCM35_KLT20831 [Carex littledalei]	*	*	*	*	*	*	*
TRINITY_DN10846_c0_g1_i1	611	*	*	*	*	*	*	*	*
TRINITY_DN10847_c0_g1_i1	561	*	*	*	*	*	*	*	*
TRINITY_DN10848_c0_g1_i1	231	adenine/guanine permease AZG2 [Elaeis guineensis]	GO:0005345(purine nucleobase transmembrane transporter activity);GO:0015853(adenine transport);GO:0015854(guanine transport);GO:0016021(integral component of membrane);GO:0005886(plasma membrane)	K06901	pbuG	http://www.genome.jp/dbget-bin/www_bget?ko:K06901	*	sp|Q84MA8|AZG2_ARATH	Adenine/guanine permease AZG2 OS=Arabidopsis thaliana OX=3702 GN=AZG2 PE=2 SV=1
TRINITY_DN10848_c0_g2_i1	338	protein DETOXIFICATION 54 [Elaeis guineensis]	*	K03327	TC.MATE, SLC47A, norM, mdtK, dinF	http://www.genome.jp/dbget-bin/www_bget?ko:K03327	*	sp|Q9LE20|DTX54_ARATH	Protein DETOXIFICATION 54 OS=Arabidopsis thaliana OX=3702 GN=DTX54 PE=2 SV=1
TRINITY_DN10849_c0_g1_i1	453	serine/threonine-protein kinase PBS1-like isoform X1 [Asparagus officinalis]	GO:0005524(ATP binding);GO:0004675(transmembrane receptor protein serine/threonine kinase activity);GO:0006468(protein phosphorylation);GO:0005886(plasma membrane)	K13430	PBS1	http://www.genome.jp/dbget-bin/www_bget?ko:K13430	ko04626(Plant-pathogen interaction)	sp|Q9FE20|PBS1_ARATH	Serine/threonine-protein kinase PBS1 OS=Arabidopsis thaliana OX=3702 GN=PBS1 PE=1 SV=1
TRINITY_DN1084_c0_g1_i1	1425	uncharacterized protein A4U43_C07F32480 [Asparagus officinalis]	*	*	*	*	*	sp|P24805|TSJT1_TOBAC	Stem-specific protein TSJT1 OS=Nicotiana tabacum OX=4097 GN=TSJT1 PE=2 SV=1
TRINITY_DN10850_c0_g1_i1	2761	transcription factor bHLH49 [Asparagus officinalis]	GO:0003700(DNA-binding transcription factor activity);GO:0046983(protein dimerization activity);GO:0005634(nucleus)	*	*	*	*	sp|Q9CAA9|BH049_ARATH	Transcription factor bHLH49 OS=Arabidopsis thaliana OX=3702 GN=BHLH49 PE=1 SV=1
TRINITY_DN10850_c0_g2_i1	341	transcription factor bHLH49 [Asparagus officinalis]	GO:0046983(protein dimerization activity);GO:0006355(regulation of transcription, DNA-templated)	*	*	*	*	sp|Q9CAA9|BH049_ARATH	Transcription factor bHLH49 OS=Arabidopsis thaliana OX=3702 GN=BHLH49 PE=1 SV=1
TRINITY_DN10851_c0_g1_i1	332	F-box/kelch-repeat protein At1g55270 [Asparagus officinalis]	*	*	*	*	*	*	*
TRINITY_DN10852_c0_g1_i1	447	PREDICTED: UDP-galactose transporter 1-like [Nelumbo nucifera]	GO:0016021(integral component of membrane);GO:0015297(antiporter activity);GO:0015165(pyrimidine nucleotide-sugar transmembrane transporter activity);GO:0022857(transmembrane transporter activity);GO:0005459(UDP-galactose transmembrane transporter activity);GO:0005460(UDP-glucose transmembrane transporter activity);GO:0005794(Golgi apparatus)	*	*	*	*	sp|Q9C521|UGAL1_ARATH	UDP-galactose transporter 1 OS=Arabidopsis thaliana OX=3702 GN=UDP-GALT1 PE=2 SV=1
TRINITY_DN10853_c0_g1_i1	637	probable xyloglucan endotransglucosylase/hydrolase protein 23 [Asparagus officinalis]	GO:0004553(hydrolase activity, hydrolyzing O-glycosyl compounds);GO:0016762(xyloglucan:xyloglucosyl transferase activity);GO:0042546(cell wall biogenesis);GO:0071555(cell wall organization);GO:0010411(xyloglucan metabolic process);GO:0048046(apoplast);GO:0005618(cell wall)	K08235	E2.4.1.207	http://www.genome.jp/dbget-bin/www_bget?ko:K08235	*	sp|Q38907|XTH25_ARATH	Probable xyloglucan endotransglucosylase/hydrolase protein 25 OS=Arabidopsis thaliana OX=3702 GN=XTH25 PE=2 SV=2
TRINITY_DN10854_c0_g1_i1	448	Cullin-associated NEDD8-dissociated protein 1 [Apostasia shenzhenica]	GO:0016567(protein ubiquitination);GO:0010265(SCF complex assembly);GO:0005634(nucleus)	K17263	CAND1	http://www.genome.jp/dbget-bin/www_bget?ko:K17263	*	sp|Q8L5Y6|CAND1_ARATH	Cullin-associated NEDD8-dissociated protein 1 OS=Arabidopsis thaliana OX=3702 GN=CAND1 PE=1 SV=1
TRINITY_DN10855_c0_g1_i2	374	uncharacterized protein A4U43_C08F9830 [Asparagus officinalis]	*	*	*	*	*	*	*
TRINITY_DN10856_c0_g1_i1	249	PREDICTED: ethylene-responsive transcription factor RAP2-13-like [Musa acuminata subsp. malaccensis]	GO:0003700(DNA-binding transcription factor activity);GO:0043565(sequence-specific DNA binding);GO:0005634(nucleus)	K09286	EREBP	http://www.genome.jp/dbget-bin/www_bget?ko:K09286	*	sp|Q8H1E4|RAP24_ARATH	Ethylene-responsive transcription factor RAP2-4 OS=Arabidopsis thaliana OX=3702 GN=RAP2-4 PE=1 SV=1
TRINITY_DN10857_c0_g1_i1	1184	1-aminocyclopropane-1-carboxylate oxidase homolog 1 [Elaeis guineensis]	*	*	*	*	*	sp|Q84MB3|ACCH1_ARATH	1-aminocyclopropane-1-carboxylate oxidase homolog 1 OS=Arabidopsis thaliana OX=3702 GN=At1g06620 PE=2 SV=1
TRINITY_DN10858_c0_g1_i2	590	hypothetical protein FH972_002789 [Carpinus fangiana]	*	*	*	*	*	*	*
TRINITY_DN10858_c1_g1_i1	440	*	*	*	*	*	*	*	*
TRINITY_DN10859_c0_g1_i1	201	uncharacterized protein LOC105041366 isoform X2 [Elaeis guineensis]	*	*	*	*	*	*	*
TRINITY_DN10859_c1_g1_i1	206	uncharacterized protein LOC103718296 isoform X2 [Phoenix dactylifera]	*	*	*	*	*	*	*
TRINITY_DN1085_c0_g1_i3	1737	endoplasmic reticulum-Golgi intermediate compartment protein 3-like [Asparagus officinalis]	GO:0016021(integral component of membrane);GO:0006888(ER to Golgi vesicle-mediated transport);GO:0006890(retrograde vesicle-mediated transport, Golgi to ER);GO:0030134(COPII-coated ER to Golgi transport vesicle);GO:0005783(endoplasmic reticulum)	K20367	ERGIC3, ERV46	http://www.genome.jp/dbget-bin/www_bget?ko:K20367	*	sp|Q9CQE7|ERGI3_MOUSE	Endoplasmic reticulum-Golgi intermediate compartment protein 3 OS=Mus musculus OX=10090 GN=Ergic3 PE=1 SV=1
TRINITY_DN10860_c0_g1_i1	394	uncharacterized protein LOC109835337, partial [Asparagus officinalis]	*	*	*	*	*	sp|Q10MI0|SRL2_ORYSJ	Protein SEMI-ROLLED LEAF 2 OS=Oryza sativa subsp. japonica OX=39947 GN=SRL2 PE=2 SV=1
TRINITY_DN10861_c0_g1_i1	822	hypothetical protein CISIN_1g004592mg [Citrus sinensis]	*	*	*	*	*	sp|Q93YS6|GTE9_ARATH	Transcription factor GTE9 OS=Arabidopsis thaliana OX=3702 GN=GTE9 PE=1 SV=1
TRINITY_DN10862_c0_g1_i1	581	uncharacterized protein LOC109836458 [Asparagus officinalis]	*	*	*	*	*	*	*
TRINITY_DN10863_c0_g1_i1	279	PHD finger protein EHD3-like [Asparagus officinalis]	GO:0003677(DNA binding);GO:0046872(metal ion binding)	*	*	*	*	sp|Q6ZJM9|EHD3_ORYSJ	PHD finger protein EHD3 OS=Oryza sativa subsp. japonica OX=39947 GN=EHD3 PE=1 SV=1
TRINITY_DN10864_c0_g1_i1	320	BEL1-like homeodomain protein 2 [Zea mays]	GO:0003677(DNA binding);GO:0006355(regulation of transcription, DNA-templated);GO:0005634(nucleus)	*	*	*	*	*	*
TRINITY_DN10865_c0_g1_i2	465	*	*	*	*	*	*	*	*
TRINITY_DN10866_c0_g1_i1	548	*	*	*	*	*	*	*	*
TRINITY_DN10867_c0_g1_i1	1732	polyadenylate-binding protein-interacting protein 11 isoform X4 [Dendrobium catenatum]	GO:0003723(RNA binding)	*	*	*	*	sp|Q9LRR6|CID9_ARATH	Polyadenylate-binding protein-interacting protein 9 OS=Arabidopsis thaliana OX=3702 GN=CID9 PE=4 SV=1
TRINITY_DN10867_c2_g1_i1	223	*	*	*	*	*	*	*	*
TRINITY_DN10868_c0_g1_i1	1019	uncharacterized protein LOC103709117 [Phoenix dactylifera]	*	*	*	*	*	*	*
TRINITY_DN10868_c0_g2_i1	229	*	*	*	*	*	*	*	*
TRINITY_DN10868_c1_g1_i2	1768	probable arabinosyltransferase ARAD1 [Asparagus officinalis]	*	*	*	*	*	sp|Q6DBG8|ARAD1_ARATH	Probable arabinosyltransferase ARAD1 OS=Arabidopsis thaliana OX=3702 GN=ARAD1 PE=1 SV=1
TRINITY_DN10868_c2_g1_i2	420	PREDICTED: transcription factor MYB108 [Nelumbo nucifera]	GO:0003677(DNA binding);GO:0043565(sequence-specific DNA binding);GO:0006355(regulation of transcription, DNA-templated);GO:0005634(nucleus)	K09422	MYBP	http://www.genome.jp/dbget-bin/www_bget?ko:K09422	*	sp|Q9FGY3|MYB78_ARATH	Transcription factor MYB78 OS=Arabidopsis thaliana OX=3702 GN=MYB78 PE=2 SV=1
TRINITY_DN10868_c3_g1_i1	521	ATP-dependent DNA helicase PIF1-like [Nicotiana tomentosiformis]	GO:0005524(ATP binding);GO:0003678(DNA helicase activity);GO:0032508(DNA duplex unwinding);GO:0006310(DNA recombination);GO:0006281(DNA repair);GO:0006260(DNA replication);GO:0000723(telomere maintenance);GO:0005657(replication fork)	K15255	PIF1	http://www.genome.jp/dbget-bin/www_bget?ko:K15255	*	sp|Q59RQ0|PIF1_CANAL	ATP-dependent DNA helicase PIF1 OS=Candida albicans (strain SC5314 / ATCC MYA-2876) OX=237561 GN=PIF1 PE=3 SV=2
TRINITY_DN10869_c0_g1_i1	2100	uncharacterized protein A4U43_C01F6840 [Asparagus officinalis]	GO:0003677(DNA binding);GO:0070182(DNA polymerase binding);GO:0006260(DNA replication);GO:0000076(DNA replication checkpoint);GO:0071163(DNA replication preinitiation complex assembly);GO:0000278(mitotic cell cycle);GO:0030174(regulation of DNA-dependent DNA replication initiation);GO:0005634(nucleus)	K10727	CDT1	http://www.genome.jp/dbget-bin/www_bget?ko:K10727	*	sp|Q9SJW9|CDT1A_ARATH	CDT1-like protein a, chloroplastic OS=Arabidopsis thaliana OX=3702 GN=CDT1A PE=1 SV=1
TRINITY_DN1086_c0_g1_i1	1070	protein transport protein Sec61 subunit gamma-like [Aegilops tauschii subsp. tauschii]	GO:0015450(P-P-bond-hydrolysis-driven protein transmembrane transporter activity);GO:0006605(protein targeting);GO:0016021(integral component of membrane);GO:0016020(membrane)	K07342	SEC61G, SSS1, secE	http://www.genome.jp/dbget-bin/www_bget?ko:K07342	ko04145(Phagosome);ko03060(Protein export);ko04141(Protein processing in endoplasmic reticulum)	sp|P38385|SC61G_ORYSJ	Protein transport protein Sec61 subunit gamma OS=Oryza sativa subsp. japonica OX=39947 GN=Os02g0178400 PE=3 SV=1
TRINITY_DN1086_c1_g1_i1	443	*	*	*	*	*	*	*	*
TRINITY_DN10870_c0_g1_i1	333	protein RDM16 isoform X1 [Elaeis guineensis]	GO:0000398(mRNA splicing, via spliceosome);GO:0046540(U4/U6 x U5 tri-snRNP complex)	K12843	PRPF3, PRP3	http://www.genome.jp/dbget-bin/www_bget?ko:K12843	ko03040(Spliceosome)	*	*
TRINITY_DN10871_c0_g1_i1	367	*	*	*	*	*	*	*	*
TRINITY_DN10872_c0_g1_i1	396	hypothetical protein GOBAR_AA13460 [Gossypium barbadense]	GO:0003723(RNA binding);GO:0019843(rRNA binding);GO:0003735(structural constituent of ribosome);GO:0006412(translation);GO:0022627(cytosolic small ribosomal subunit)	*	*	*	*	sp|P46299|RS4_GOSHI	40S ribosomal protein S4 OS=Gossypium hirsutum OX=3635 GN=RPS4 PE=2 SV=1
TRINITY_DN10873_c0_g1_i1	238	*	*	*	*	*	*	*	*
TRINITY_DN10874_c0_g1_i2	489	uncharacterized protein A4U43_C08F21880 [Asparagus officinalis]	GO:0000993(RNA polymerase II complex binding);GO:0009411(response to UV);GO:0006283(transcription-coupled nucleotide-excision repair);GO:0005694(chromosome)	*	*	*	*	sp|Q9M358|UVSSA_ARATH	UV-stimulated scaffold protein A homolog OS=Arabidopsis thaliana OX=3702 GN=At3g61800 PE=3 SV=1
TRINITY_DN10875_c0_g1_i1	369	probable V-type proton ATPase subunit H [Asparagus officinalis]	GO:0020037(heme binding);GO:0046961(proton-transporting ATPase activity, rotational mechanism);GO:0000221(vacuolar proton-transporting V-type ATPase, V1 domain)	K02144	ATPeV1H	http://www.genome.jp/dbget-bin/www_bget?ko:K02144	ko04145(Phagosome);ko00190(Oxidative phosphorylation)	sp|Q84ZC0|VATH_ORYSJ	Probable V-type proton ATPase subunit H OS=Oryza sativa subsp. japonica OX=39947 GN=Os07g0549700 PE=2 SV=1
TRINITY_DN10876_c0_g1_i1	740	uncharacterized protein LOC109846324 [Asparagus officinalis]	*	*	*	*	*	*	*
TRINITY_DN10877_c0_g1_i1	348	*	*	*	*	*	*	*	*
TRINITY_DN10878_c0_g1_i2	679	*	*	*	*	*	*	*	*
TRINITY_DN10879_c0_g1_i1	267	*	*	*	*	*	*	*	*
TRINITY_DN1087_c0_g1_i2	3934	transport inhibitor response 1-like protein [Elaeis guineensis]	*	*	*	*	*	sp|Q9LTX2|TIR1L_ARATH	Transport inhibitor response 1-like protein OS=Arabidopsis thaliana OX=3702 GN=At5g49980 PE=2 SV=1
TRINITY_DN1087_c0_g2_i1	2220	BUD13 homolog, partial [Asparagus officinalis]	GO:0000398(mRNA splicing, via spliceosome);GO:0070274(RES complex);GO:0005684(U2-type spliceosomal complex)	K13106	BUD13, CWC26	http://www.genome.jp/dbget-bin/www_bget?ko:K13106	*	sp|Q9BRD0|BUD13_HUMAN	BUD13 homolog OS=Homo sapiens OX=9606 GN=BUD13 PE=1 SV=1
TRINITY_DN10880_c0_g1_i3	1638	probable homogentisate phytyltransferase 1, chloroplastic [Asparagus officinalis]	GO:0016765(transferase activity, transferring alkyl or aryl );GO:0016021(integral component of membrane)	K09833	HPT, HGGT, ubiA	http://www.genome.jp/dbget-bin/www_bget?ko:K09833	ko00130(Ubiquinone and other terpenoid-quinone biosynthesis)	sp|B7FA90|HPT1_ORYSJ	Probable homogentisate phytyltransferase 1, chloroplastic OS=Oryza sativa subsp. japonica OX=39947 GN=HPT1 PE=2 SV=1
TRINITY_DN10881_c0_g1_i3	1727	transcription factor BIM2-like isoform X1 [Asparagus officinalis]	GO:0046983(protein dimerization activity)	*	*	*	*	sp|Q9CAA4|BIM2_ARATH	Transcription factor BIM2 OS=Arabidopsis thaliana OX=3702 GN=BIM2 PE=1 SV=1
TRINITY_DN10882_c0_g1_i2	1372	outer envelope protein 80, chloroplastic [Asparagus officinalis]	GO:0034622(cellular protein-containing complex assembly);GO:0009658(chloroplast organization);GO:0009793(embryo development ending in seed dormancy);GO:0045040(protein import into mitochondrial outer membrane);GO:0016021(integral component of membrane);GO:0001401(mitochondrial sorting and assembly machinery complex);GO:0019867(outer membrane)	*	*	*	*	sp|Q5PP51|OEP39_ARATH	Outer envelope protein 39, chloroplastic OS=Arabidopsis thaliana OX=3702 GN=P39 PE=2 SV=1
TRINITY_DN10882_c1_g1_i1	224	outer envelope protein 80, chloroplastic [Asparagus officinalis]	GO:0034622(cellular protein-containing complex assembly);GO:0009658(chloroplast organization);GO:0009793(embryo development ending in seed dormancy);GO:0045040(protein import into mitochondrial outer membrane);GO:0016021(integral component of membrane);GO:0001401(mitochondrial sorting and assembly machinery complex)	*	*	*	*	sp|Q5PP51|OEP39_ARATH	Outer envelope protein 39, chloroplastic OS=Arabidopsis thaliana OX=3702 GN=P39 PE=2 SV=1
TRINITY_DN10883_c0_g1_i1	445	PREDICTED: uncharacterized protein LOC103995579 isoform X1 [Musa acuminata subsp. malaccensis]	GO:0005524(ATP binding)	*	*	*	*	*	*
TRINITY_DN10884_c0_g1_i2	315	hypothetical protein CKAN_01493400 [Cinnamomum micranthum f. kanehirae]	*	*	*	*	*	*	*
TRINITY_DN10885_c0_g1_i2	256	uncharacterized protein A4U43_C03F15830 [Asparagus officinalis]	GO:0006406(mRNA export from nucleus);GO:0006397(mRNA processing);GO:0000347(THO complex)	K12879	THOC2	http://www.genome.jp/dbget-bin/www_bget?ko:K12879	ko03040(Spliceosome);ko03013(RNA transport)	*	*
TRINITY_DN10886_c0_g1_i1	569	protein ECERIFERUM 3-like [Asparagus officinalis]	GO:0005506(iron ion binding);GO:0016491(oxidoreductase activity);GO:0008610(lipid biosynthetic process);GO:0016021(integral component of membrane);GO:0016020(membrane)	*	*	*	*	sp|A2Z1F5|GLO11_ORYSI	Very-long-chain aldehyde decarbonylase GL1-1 OS=Oryza sativa subsp. indica OX=39946 GN=GL1-1 PE=3 SV=1
TRINITY_DN10887_c0_g1_i1	441	alanine--tRNA ligase [Asparagus officinalis]	GO:0004813(alanine-tRNA ligase activity);GO:0016597(amino acid binding);GO:0002161(aminoacyl-tRNA editing activity);GO:0005524(ATP binding);GO:0000049(tRNA binding);GO:0008270(zinc ion binding);GO:0006419(alanyl-tRNA aminoacylation);GO:0070143(mitochondrial alanyl-tRNA aminoacylation);GO:0006400(tRNA modification);GO:0009507(chloroplast);GO:0005829(cytosol);GO:0005739(mitochondrion)	K01872	AARS, alaS	http://www.genome.jp/dbget-bin/www_bget?ko:K01872	ko00970(Aminoacyl-tRNA biosynthesis)	sp|P36428|SYA_ARATH	Alanine--tRNA ligase OS=Arabidopsis thaliana OX=3702 GN=ALATS PE=1 SV=3
TRINITY_DN10888_c0_g1_i1	342	cytoplasmic 60S subunit biogenesis factor REI1 homolog 1-like [Phoenix dactylifera]	GO:0003676(nucleic acid binding);GO:0042273(ribosomal large subunit biogenesis);GO:0030687(preribosome, large subunit precursor);GO:0008270(zinc ion binding)	K14816	REI1	http://www.genome.jp/dbget-bin/www_bget?ko:K14816	*	sp|Q9ZQ18|REIL2_ARATH	Cytoplasmic 60S subunit biogenesis factor REI1 homolog 2 OS=Arabidopsis thaliana OX=3702 GN=REIL2 PE=1 SV=1
TRINITY_DN10889_c0_g1_i4	994	E3 ubiquitin-protein ligase RHA1B [Elaeis guineensis]	GO:0061630(ubiquitin protein ligase activity);GO:0008270(zinc ion binding);GO:0016567(protein ubiquitination)	*	*	*	*	sp|Q9XF92|BRH1_ARATH	Brassinosteroid-responsive RING protein 1 OS=Arabidopsis thaliana OX=3702 GN=BRH1 PE=2 SV=1
TRINITY_DN10889_c1_g1_i1	705	*	*	*	*	*	*	*	*
TRINITY_DN1088_c0_g1_i6	1050	LOW QUALITY PROTEIN: multiple organellar RNA editing factor 2, chloroplastic-like, partial [Elaeis guineensis]	GO:0016554(cytidine to uridine editing);GO:0080156(mitochondrial mRNA modification);GO:0005739(mitochondrion)	*	*	*	*	sp|O22793|MORF2_ARATH	Multiple organellar RNA editing factor 2, chloroplastic OS=Arabidopsis thaliana OX=3702 GN=MORF2 PE=1 SV=1
TRINITY_DN10890_c0_g1_i1	2723	multisubstrate pseudouridine synthase 7 [Asparagus officinalis]	GO:0009982(pseudouridine synthase activity);GO:0003723(RNA binding);GO:0001522(pseudouridine synthesis);GO:0005634(nucleus)	K06176	truD, PUS7	http://www.genome.jp/dbget-bin/www_bget?ko:K06176	*	sp|Q08647|PUS7_YEAST	Multisubstrate pseudouridine synthase 7 OS=Saccharomyces cerevisiae (strain ATCC 204508 / S288c) OX=559292 GN=PUS7 PE=1 SV=1
TRINITY_DN10891_c0_g1_i1	619	oleoyl-acyl carrier protein thioesterase 1, chloroplastic-like [Asparagus officinalis]	GO:0000036(acyl carrier activity);GO:0016297(acyl-[acyl-carrier-protein] hydrolase activity);GO:0009507(chloroplast)	K10782	FATA	http://www.genome.jp/dbget-bin/www_bget?ko:K10782	ko00061(Fatty acid biosynthesis)	sp|Q42712|FATA_CORSA	Oleoyl-acyl carrier protein thioesterase, chloroplastic (Fragment) OS=Coriandrum sativum OX=4047 GN=FATA PE=2 SV=1
TRINITY_DN10892_c0_g1_i3	3045	nitrate reductase [NADH] [Elaeis guineensis]	GO:0071949(FAD binding);GO:0020037(heme binding);GO:0030151(molybdenum ion binding);GO:0043546(molybdopterin cofactor binding);GO:0009703(nitrate reductase );GO:0050464(nitrate reductase );GO:0042128(nitrate assimilation);GO:0006809(nitric oxide biosynthetic process);GO:0005829(cytosol)	K10534	NR	http://www.genome.jp/dbget-bin/www_bget?ko:K10534	ko00910(Nitrogen metabolism)	sp|P16081|NIA1_ORYSJ	Nitrate reductase [NADH] 1 OS=Oryza sativa subsp. japonica OX=39947 GN=NIA1 PE=2 SV=3
TRINITY_DN10892_c2_g1_i1	672	uncharacterized protein LOC103711006 [Phoenix dactylifera]	*	*	*	*	*	*	*
TRINITY_DN10893_c0_g1_i1	403	chaperone [Agave tequilana]	*	*	*	*	*	sp|Q84Q72|HS181_ORYSJ	18.1 kDa class I heat shock protein OS=Oryza sativa subsp. japonica OX=39947 GN=HSP18.1 PE=2 SV=1
TRINITY_DN10894_c0_g1_i1	313	protein PHOSPHATE STARVATION RESPONSE 3 isoform X1 [Asparagus officinalis]	GO:0003677(DNA binding);GO:0005634(nucleus)	*	*	*	*	sp|Q949U2|PHL6_ARATH	Myb family transcription factor PHL6 OS=Arabidopsis thaliana OX=3702 GN=PHL6 PE=2 SV=1
TRINITY_DN10895_c0_g1_i1	297	uncharacterized protein LOC109829143 [Asparagus officinalis]	GO:0016021(integral component of membrane)	*	*	*	*	*	*
TRINITY_DN10896_c0_g1_i2	336	*	*	*	*	*	*	*	*
TRINITY_DN10897_c0_g1_i1	1759	protein AUXIN RESPONSE 4 [Phoenix dactylifera]	GO:0003824(catalytic activity);GO:0016021(integral component of membrane)	*	*	*	*	sp|Q9FZ33|AXR4_ARATH	Protein AUXIN RESPONSE 4 OS=Arabidopsis thaliana OX=3702 GN=AXR4 PE=2 SV=1
TRINITY_DN10898_c0_g1_i5	1421	protein XAP5 CIRCADIAN TIMEKEEPER isoform X1 [Dendrobium catenatum]	GO:0006325(chromatin organization);GO:0009873(ethylene-activated signaling pathway);GO:0035196(production of miRNAs involved in gene silencing by miRNA);GO:0042752(regulation of circadian rhythm);GO:0010099(regulation of photomorphogenesis);GO:0009637(response to blue light);GO:0010114(response to red light);GO:0005634(nucleus)	K13119	FAM50, XAP5	http://www.genome.jp/dbget-bin/www_bget?ko:K13119	*	sp|Q8H110|XCT_ARATH	Protein XAP5 CIRCADIAN TIMEKEEPER OS=Arabidopsis thaliana OX=3702 GN=XCT PE=1 SV=1
TRINITY_DN10899_c0_g1_i2	678	peroxygenase-like isoform X2 [Asparagus officinalis]	GO:0005509(calcium ion binding);GO:0004497(monooxygenase activity);GO:0016021(integral component of membrane)	K17991	PXG	http://www.genome.jp/dbget-bin/www_bget?ko:K17991	ko00073(Cutin, suberine and wax biosynthesis)	sp|Q9SQ57|PXG_SESIN	Peroxygenase OS=Sesamum indicum OX=4182 GN=SOP1 PE=1 SV=1
TRINITY_DN1089_c0_g1_i3	889	uncharacterized protein LOC109837914 [Asparagus officinalis]	GO:0016021(integral component of membrane)	*	*	*	*	*	*
TRINITY_DN108_c0_g1_i2	1833	BTB/POZ and MATH domain-containing protein 4-like isoform X1 [Phalaenopsis equestris]	*	K10523	SPOP	http://www.genome.jp/dbget-bin/www_bget?ko:K10523	*	sp|Q9SRV1|BPM4_ARATH	BTB/POZ and MATH domain-containing protein 4 OS=Arabidopsis thaliana OX=3702 GN=BPM4 PE=1 SV=1
TRINITY_DN10900_c0_g1_i1	408	*	*	*	*	*	*	*	*
TRINITY_DN10901_c0_g1_i5	3912	LOW QUALITY PROTEIN: uncharacterized protein LOC109823641 [Asparagus officinalis]	GO:0016021(integral component of membrane)	*	*	*	*	*	*
TRINITY_DN10902_c0_g1_i1	1860	LOW QUALITY PROTEIN: protein DETOXIFICATION 16-like [Asparagus officinalis]	GO:0015297(antiporter activity);GO:0022857(transmembrane transporter activity);GO:0042910(xenobiotic transmembrane transporter activity);GO:0016021(integral component of membrane);GO:0016020(membrane)	K03327	TC.MATE, SLC47A, norM, mdtK, dinF	http://www.genome.jp/dbget-bin/www_bget?ko:K03327	*	sp|Q9FHB6|DTX16_ARATH	Protein DETOXIFICATION 16 OS=Arabidopsis thaliana OX=3702 GN=DTX16 PE=2 SV=1
TRINITY_DN10903_c0_g1_i1	417	*	*	*	*	*	*	*	*
TRINITY_DN10904_c0_g1_i1	250	uncharacterized protein LOC109851535 [Asparagus officinalis]	*	*	*	*	*	*	*
TRINITY_DN10905_c0_g1_i2	1407	protein SIP5-like, partial [Asparagus officinalis]	*	*	*	*	*	sp|A4GWX9|GW2_ORYSI	E3 ubiquitin-protein ligase GW2 OS=Oryza sativa subsp. indica OX=39946 GN=GW2 PE=1 SV=1
TRINITY_DN10906_c0_g1_i1	269	hypothetical protein VIGAN_01024800 [Vigna angularis var. angularis]	*	*	*	*	*	*	*
TRINITY_DN10906_c0_g2_i4	1959	leucine-rich repeat extensin-like protein 4 [Phoenix dactylifera]	*	*	*	*	*	sp|Q9SN46|LRX5_ARATH	Leucine-rich repeat extensin-like protein 5 OS=Arabidopsis thaliana OX=3702 GN=LRX5 PE=2 SV=2
TRINITY_DN10906_c0_g3_i1	480	hypothetical protein CRG98_028791 [Punica granatum]	*	*	*	*	*	sp|Q9LUI1|LRX6_ARATH	Leucine-rich repeat extensin-like protein 6 OS=Arabidopsis thaliana OX=3702 GN=LRX6 PE=2 SV=1
TRINITY_DN10906_c1_g1_i1	644	putative leucine-rich repeat-containing, plant-type, leucine-rich repeat domain, L [Rosa chinensis]	*	*	*	*	*	sp|Q9LHF1|LRX4_ARATH	Leucine-rich repeat extensin-like protein 4 OS=Arabidopsis thaliana OX=3702 GN=LRX4 PE=1 SV=1
TRINITY_DN10907_c0_g1_i1	337	uncharacterized protein A4U43_C07F34130 [Asparagus officinalis]	GO:0031625(ubiquitin protein ligase binding);GO:0006511(ubiquitin-dependent protein catabolic process);GO:0031461(cullin-RING ubiquitin ligase complex)	K10609	CUL4	http://www.genome.jp/dbget-bin/www_bget?ko:K10609	ko04120(Ubiquitin mediated proteolysis);ko03420(Nucleotide excision repair)	sp|Q8LGH4|CUL4_ARATH	Cullin-4 OS=Arabidopsis thaliana OX=3702 GN=CUL4 PE=1 SV=1
TRINITY_DN10908_c0_g1_i1	2058	probable ADP-ribosylation factor GTPase-activating protein AGD5 [Asparagus officinalis]	GO:0005096(GTPase activator activity);GO:0046872(metal ion binding)	K12486	SMAP	http://www.genome.jp/dbget-bin/www_bget?ko:K12486	ko04144(Endocytosis)	sp|Q9FL69|AGD5_ARATH	ADP-ribosylation factor GTPase-activating protein AGD5 OS=Arabidopsis thaliana OX=3702 GN=AGD5 PE=1 SV=1
TRINITY_DN10909_c0_g1_i1	2683	uncharacterized protein LOC109832683 [Asparagus officinalis]	GO:0071249(cellular response to nitrate)	*	*	*	*	sp|A0A178VBJ0|APSR1_ARATH	Protein ALTERED PHOSPHATE STARVATION RESPONSE 1 OS=Arabidopsis thaliana OX=3702 GN=APSR1 PE=2 SV=1
TRINITY_DN10909_c0_g2_i1	375	*	*	*	*	*	*	*	*
TRINITY_DN10909_c2_g1_i1	292	uncharacterized protein LOC109832683 [Asparagus officinalis]	*	*	*	*	*	*	*
TRINITY_DN10909_c3_g1_i1	204	*	*	*	*	*	*	*	*
TRINITY_DN1090_c0_g1_i3	1495	thiosulfate/3-mercaptopyruvate sulfurtransferase 2-like [Asparagus officinalis]	GO:0004792(thiosulfate sulfurtransferase activity);GO:0019346(transsulfuration);GO:0005739(mitochondrion)	K01011	TST, MPST, sseA	http://www.genome.jp/dbget-bin/www_bget?ko:K01011	ko04122(Sulfur relay system);ko00270(Cysteine and methionine metabolism);ko00920(Sulfur metabolism)	sp|O64530|STR1_ARATH	Thiosulfate/3-mercaptopyruvate sulfurtransferase 1, mitochondrial OS=Arabidopsis thaliana OX=3702 GN=STR1 PE=1 SV=1
TRINITY_DN1090_c1_g1_i1	4093	methionine--tRNA ligase, chloroplastic/mitochondrial isoform X1 [Asparagus officinalis]	GO:0005524(ATP binding);GO:0004825(methionine-tRNA ligase activity);GO:0006431(methionyl-tRNA aminoacylation);GO:0009570(chloroplast stroma);GO:0005739(mitochondrion)	K01874	MARS, metG	http://www.genome.jp/dbget-bin/www_bget?ko:K01874	ko00970(Aminoacyl-tRNA biosynthesis);ko00450(Selenocompound metabolism)	sp|Q9M2T9|SYMM_ARATH	Methionine--tRNA ligase, chloroplastic/mitochondrial OS=Arabidopsis thaliana OX=3702 GN=OVA1 PE=2 SV=1
TRINITY_DN10910_c0_g1_i1	440	*	*	*	*	*	*	*	*
TRINITY_DN10911_c0_g1_i1	349	*	*	*	*	*	*	*	*
TRINITY_DN10911_c1_g1_i1	236	*	*	*	*	*	*	*	*
TRINITY_DN10912_c0_g1_i1	269	serine/threonine-protein kinase GRIK2-like [Asparagus officinalis]	GO:0005524(ATP binding);GO:0004674(protein serine/threonine kinase activity);GO:0035556(intracellular signal transduction);GO:0005737(cytoplasm)	K07359	CAMKK	http://www.genome.jp/dbget-bin/www_bget?ko:K07359	*	sp|Q93V58|GRIK1_ARATH	Serine/threonine-protein kinase GRIK1 OS=Arabidopsis thaliana OX=3702 GN=GRIK1 PE=1 SV=1
TRINITY_DN10913_c0_g1_i1	374	sister chromatid cohesion 1 protein 4-like [Asparagus officinalis]	*	*	*	*	*	*	*
TRINITY_DN10914_c0_g1_i1	369	uncharacterized protein A4U43_C05F22330, partial [Asparagus officinalis]	GO:0046983(protein dimerization activity)	*	*	*	*	sp|Q9LEZ3|BIM1_ARATH	Transcription factor BIM1 OS=Arabidopsis thaliana OX=3702 GN=BIM1 PE=1 SV=2
TRINITY_DN10915_c0_g1_i1	325	hypothetical protein AXF42_Ash009481 [Apostasia shenzhenica]	*	K17086	TM9SF2_4	http://www.genome.jp/dbget-bin/www_bget?ko:K17086	*	sp|Q9LIC2|TMN7_ARATH	Transmembrane 9 superfamily member 7 OS=Arabidopsis thaliana OX=3702 GN=TMN7 PE=2 SV=1
TRINITY_DN10916_c0_g1_i1	844	protein TIFY 5A-like [Asparagus officinalis]	GO:0031347(regulation of defense response);GO:2000022(regulation of jasmonic acid mediated signaling pathway);GO:0009611(response to wounding);GO:0005634(nucleus)	*	*	*	*	sp|Q8LBM2|TIF5A_ARATH	Protein TIFY 5A OS=Arabidopsis thaliana OX=3702 GN=TIFY5A PE=1 SV=1
TRINITY_DN10916_c0_g2_i1	554	protein TIFY 5A-like [Asparagus officinalis]	GO:0031347(regulation of defense response);GO:2000022(regulation of jasmonic acid mediated signaling pathway);GO:0009611(response to wounding);GO:0005634(nucleus)	*	*	*	*	sp|Q8LBM2|TIF5A_ARATH	Protein TIFY 5A OS=Arabidopsis thaliana OX=3702 GN=TIFY5A PE=1 SV=1
TRINITY_DN10917_c0_g1_i1	1869	fe-S cluster assembly factor HCF101, chloroplastic isoform X1 [Asparagus officinalis]	GO:0005524(ATP binding)	*	*	*	*	sp|Q0JJS8|HF101_ORYSJ	Fe-S cluster assembly factor HCF101, chloroplastic OS=Oryza sativa subsp. japonica OX=39947 GN=HCF101 PE=3 SV=3
TRINITY_DN10918_c0_g1_i1	225	cellulose synthase A3 [Agave sisalana]	*	K10999	CESA	http://www.genome.jp/dbget-bin/www_bget?ko:K10999	*	sp|Q69V23|CESA3_ORYSJ	Probable cellulose synthase A catalytic subunit 3 [UDP-forming] OS=Oryza sativa subsp. japonica OX=39947 GN=CESA3 PE=2 SV=1
TRINITY_DN10919_c0_g1_i1	235	*	*	*	*	*	*	*	*
TRINITY_DN1091_c0_g1_i8	2037	uncharacterized protein LOC109829010 [Asparagus officinalis]	GO:0016021(integral component of membrane)	*	*	*	*	*	*
TRINITY_DN1091_c0_g2_i1	660	uncharacterized protein A4U43_C06F5930 [Asparagus officinalis]	GO:0016021(integral component of membrane)	*	*	*	*	*	*
TRINITY_DN10920_c0_g1_i1	632	hypothetical protein GW17_00025740 [Ensete ventricosum]	GO:0016021(integral component of membrane)	*	*	*	*	*	*
TRINITY_DN10921_c0_g1_i1	340	Apoptosis inhibitor 5 [Ananas comosus]	GO:0003729(mRNA binding);GO:0003723(RNA binding);GO:0043067(regulation of programmed cell death);GO:0005634(nucleus)	*	*	*	*	sp|Q6Z6S1|API5_ORYSJ	Apoptosis inhibitor 5-like protein API5 OS=Oryza sativa subsp. japonica OX=39947 GN=API5 PE=1 SV=1
TRINITY_DN10922_c0_g1_i1	811	60S ribosomal protein L18-2-like isoform X1 [Asparagus officinalis]	*	K02883	RP-L18e, RPL18	http://www.genome.jp/dbget-bin/www_bget?ko:K02883	ko03010(Ribosome)	sp|P42791|RL182_ARATH	60S ribosomal protein L18-2 OS=Arabidopsis thaliana OX=3702 GN=RPL18B PE=1 SV=2
TRINITY_DN10923_c0_g1_i1	400	potassium channel AKT2 isoform X1 [Asparagus officinalis]	*	*	*	*	*	sp|Q75HP9|AKT2_ORYSJ	Potassium channel AKT2 OS=Oryza sativa subsp. japonica OX=39947 GN=Os05g0428700 PE=2 SV=1
TRINITY_DN10924_c0_g1_i1	918	uncharacterized protein LOC109848371 [Asparagus officinalis]	*	*	*	*	*	*	*
TRINITY_DN10925_c0_g1_i1	472	*	*	*	*	*	*	*	*
TRINITY_DN10926_c0_g1_i1	536	protein WVD2-like 7 isoform X1 [Asparagus officinalis]	*	*	*	*	*	sp|Q67Y69|WDL7_ARATH	Protein WVD2-like 7 OS=Arabidopsis thaliana OX=3702 GN=WDL7 PE=2 SV=1
TRINITY_DN10927_c0_g1_i3	751	histone-lysine N-methyltransferase, H3 lysine-9 specific SUVH6-like [Asparagus officinalis]	*	*	*	*	*	sp|O82175|SUVH5_ARATH	Histone-lysine N-methyltransferase, H3 lysine-9 specific SUVH5 OS=Arabidopsis thaliana OX=3702 GN=SUVH5 PE=1 SV=1
TRINITY_DN10928_c0_g1_i1	525	PREDICTED: uncharacterized protein LOC103943111 isoform X2 [Pyrus x bretschneideri]	*	*	*	*	*	*	*
TRINITY_DN10929_c0_g1_i1	687	uncharacterized protein LOC109847824 [Asparagus officinalis]	*	*	*	*	*	*	*
TRINITY_DN1092_c0_g1_i3	2745	Sulfite reductase 1 [ferredoxin], chloroplastic [Apostasia shenzhenica]	GO:0051539(4 iron, 4 sulfur cluster binding);GO:0020037(heme binding);GO:0050311(sulfite reductase );GO:0016002(sulfite reductase activity);GO:0009570(chloroplast stroma)	K00392	sir	http://www.genome.jp/dbget-bin/www_bget?ko:K00392	ko00920(Sulfur metabolism)	sp|O82802|SIR1_TOBAC	Sulfite reductase 1 [ferredoxin], chloroplastic OS=Nicotiana tabacum OX=4097 GN=SIR1 PE=1 SV=1
TRINITY_DN10930_c0_g1_i2	334	uncharacterized protein A4U43_C08F32710 [Asparagus officinalis]	*	*	*	*	*	*	*
TRINITY_DN10931_c0_g1_i1	291	hypothetical protein Saspl_008329 [Salvia splendens]	*	*	*	*	*	sp|P93293|M300_ARATH	Uncharacterized mitochondrial protein AtMg00300 OS=Arabidopsis thaliana OX=3702 GN=AtMg00300 PE=4 SV=1
TRINITY_DN10931_c1_g1_i1	583	putative Ty-1 copia retrotransposon [Phaseolus vulgaris]	*	*	*	*	*	sp|P10978|POLX_TOBAC	Retrovirus-related Pol polyprotein from transposon TNT 1-94 OS=Nicotiana tabacum OX=4097 PE=2 SV=1
TRINITY_DN10931_c2_g1_i1	480	hypothetical protein Prudu_007913 [Prunus dulcis]	*	*	*	*	*	sp|P10978|POLX_TOBAC	Retrovirus-related Pol polyprotein from transposon TNT 1-94 OS=Nicotiana tabacum OX=4097 PE=2 SV=1
TRINITY_DN10931_c3_g1_i1	244	uncharacterized protein A4U43_C05F8640 [Asparagus officinalis]	*	*	*	*	*	sp|P10978|POLX_TOBAC	Retrovirus-related Pol polyprotein from transposon TNT 1-94 OS=Nicotiana tabacum OX=4097 PE=2 SV=1
TRINITY_DN10932_c0_g1_i1	1815	uncharacterized protein LOC105051024 [Elaeis guineensis]	GO:0016810(hydrolase activity, acting on carbon-nitrogen )	*	*	*	*	sp|A5UMN6|DADD_METS3	5&apos;-deoxyadenosine deaminase OS=Methanobrevibacter smithii (strain ATCC 35061 / DSM 861 / OCM 144 / PS) OX=420247 GN=dadD PE=3 SV=1
TRINITY_DN10933_c0_g1_i1	1775	uncharacterized protein LOC109829994 isoform X1 [Asparagus officinalis]	GO:0005524(ATP binding);GO:0005471(ATP:ADP antiporter activity);GO:0031969(chloroplast membrane);GO:0016021(integral component of membrane)	K03301	TC.AAA	http://www.genome.jp/dbget-bin/www_bget?ko:K03301	*	*	*
TRINITY_DN10934_c0_g1_i1	1622	uncharacterized protein A4U43_C08F660 [Asparagus officinalis]	GO:0005524(ATP binding);GO:0016887(ATPase activity);GO:0016021(integral component of membrane)	*	*	*	*	sp|Q9C6W5|AB14G_ARATH	ABC transporter G family member 14 OS=Arabidopsis thaliana OX=3702 GN=ABCG14 PE=2 SV=1
TRINITY_DN10934_c1_g1_i2	2283	ABC transporter G family member 14-like isoform X1 [Asparagus officinalis]	GO:0005524(ATP binding);GO:0016887(ATPase activity);GO:0042626(ATPase activity, coupled to transmembrane movement of substances);GO:0010588(cotyledon vascular tissue pattern formation);GO:0010222(stem vascular tissue pattern formation);GO:0055085(transmembrane transport);GO:0016021(integral component of membrane);GO:0005886(plasma membrane)	*	*	*	*	sp|Q9C6W5|AB14G_ARATH	ABC transporter G family member 14 OS=Arabidopsis thaliana OX=3702 GN=ABCG14 PE=2 SV=1
TRINITY_DN10935_c0_g1_i2	1584	uncoupling protein 3, partial [Yucca filamentosa]	GO:0022857(transmembrane transporter activity);GO:0009409(response to cold);GO:0016021(integral component of membrane)	K15112	SLC25A27, UCP4	http://www.genome.jp/dbget-bin/www_bget?ko:K15112	*	sp|Q9XI74|PUMP3_ARATH	Mitochondrial uncoupling protein 3 OS=Arabidopsis thaliana OX=3702 GN=PUMP3 PE=2 SV=1
TRINITY_DN10936_c0_g1_i1	495	uncharacterized protein LOC109830089 [Asparagus officinalis]	GO:0009975(cyclase activity);GO:0051762(sesquiterpene biosynthetic process);GO:0016021(integral component of membrane)	*	*	*	*	*	*
TRINITY_DN10936_c0_g2_i2	2190	uncharacterized protein LOC109830089 [Asparagus officinalis]	GO:0009975(cyclase activity);GO:0051762(sesquiterpene biosynthetic process);GO:0016021(integral component of membrane)	*	*	*	*	*	*
TRINITY_DN10937_c0_g1_i2	1222	nuclear ribonuclease Z isoform X1 [Asparagus officinalis]	*	K00784	rnz	http://www.genome.jp/dbget-bin/www_bget?ko:K00784	ko03013(RNA transport)	sp|Q8LGU7|RNZ1_ARATH	tRNase Z TRZ1 OS=Arabidopsis thaliana OX=3702 GN=TRZ1 PE=1 SV=3
TRINITY_DN10938_c0_g1_i2	2135	protease Do-like 2, chloroplastic [Asparagus officinalis]	GO:0004252(serine-type endopeptidase activity);GO:0006508(proteolysis)	*	*	*	*	sp|O82261|DEGP2_ARATH	Protease Do-like 2, chloroplastic OS=Arabidopsis thaliana OX=3702 GN=DEGP2 PE=1 SV=2
TRINITY_DN10939_c0_g1_i2	2579	receptor-like serine/threonine-protein kinase ALE2 [Asparagus officinalis]	GO:0005524(ATP binding);GO:0004672(protein kinase activity);GO:0016021(integral component of membrane);GO:0004675(transmembrane receptor protein serine/threonine kinase activity);GO:0006468(protein phosphorylation);GO:0005886(plasma membrane)	*	*	*	*	sp|Q8RWW0|ALE2_ARATH	Receptor-like serine/threonine-protein kinase ALE2 OS=Arabidopsis thaliana OX=3702 GN=ALE2 PE=1 SV=1
TRINITY_DN1093_c0_g1_i1	1651	F-box protein At4g00755-like [Asparagus officinalis]	*	*	*	*	*	sp|Q8LG03|FB345_ARATH	F-box protein At4g00755 OS=Arabidopsis thaliana OX=3702 GN=At4g00755 PE=2 SV=1
TRINITY_DN1093_c0_g2_i1	1605	F-box protein At4g00755-like [Asparagus officinalis]	*	*	*	*	*	sp|Q8LG03|FB345_ARATH	F-box protein At4g00755 OS=Arabidopsis thaliana OX=3702 GN=At4g00755 PE=2 SV=1
TRINITY_DN10940_c0_g1_i4	3589	uncharacterized protein LOC109838843 [Asparagus officinalis]	*	*	*	*	*	*	*
TRINITY_DN10940_c0_g2_i1	201	uncharacterized protein LOC109838843 [Asparagus officinalis]	*	*	*	*	*	*	*
TRINITY_DN10941_c0_g1_i1	2079	uncharacterized protein LOC109834309 [Asparagus officinalis]	GO:0016567(protein ubiquitination);GO:0031464(Cul4A-RING E3 ubiquitin ligase complex);GO:0016021(integral component of membrane)	*	*	*	*	sp|Q8S9J0|TAUE4_ARATH	Sulfite exporter TauE/SafE family protein 4 OS=Arabidopsis thaliana OX=3702 GN=At2g36630 PE=2 SV=1
TRINITY_DN10942_c0_g1_i1	1386	LOW QUALITY PROTEIN: G-type lectin S-receptor-like serine/threonine-protein kinase At1g34300 [Asparagus officinalis]	GO:0005524(ATP binding);GO:0030246(carbohydrate binding);GO:0004674(protein serine/threonine kinase activity);GO:0048544(recognition of pollen);GO:0016021(integral component of membrane)	*	*	*	*	sp|Q9FLV4|Y5248_ARATH	G-type lectin S-receptor-like serine/threonine-protein kinase At5g24080 OS=Arabidopsis thaliana OX=3702 GN=At5g24080 PE=2 SV=1
TRINITY_DN10942_c1_g1_i1	253	*	*	*	*	*	*	*	*
TRINITY_DN10943_c0_g1_i2	3864	pentatricopeptide repeat-containing protein At5g27270 isoform X1 [Asparagus officinalis]	*	*	*	*	*	sp|O04647|PP399_ARATH	Pentatricopeptide repeat-containing protein At5g27270 OS=Arabidopsis thaliana OX=3702 GN=EMB976 PE=2 SV=2
TRINITY_DN10944_c0_g1_i2	369	unnamed protein product [Digitaria exilis]	GO:0005524(ATP binding);GO:0016301(kinase activity);GO:0008974(phosphoribulokinase activity);GO:0005975(carbohydrate metabolic process);GO:0009507(chloroplast)	K00855	PRK, prkB	http://www.genome.jp/dbget-bin/www_bget?ko:K00855	ko00710(Carbon fixation in photosynthetic organisms)	sp|P26302|KPPR_WHEAT	Phosphoribulokinase, chloroplastic OS=Triticum aestivum OX=4565 PE=2 SV=1
TRINITY_DN10945_c0_g1_i2	1547	probable polygalacturonase [Phoenix dactylifera]	GO:0004650(polygalacturonase activity);GO:0005975(carbohydrate metabolic process);GO:0071555(cell wall organization);GO:0005576(extracellular region)	*	*	*	*	sp|A7PZL3|PGLR_VITVI	Probable polygalacturonase OS=Vitis vinifera OX=29760 GN=GSVIVT00026920001 PE=1 SV=1
TRINITY_DN10946_c0_g1_i3	1390	ethylene-responsive transcription factor ERF105 [Elaeis guineensis]	GO:0003677(DNA binding);GO:0003700(DNA-binding transcription factor activity);GO:0005634(nucleus)	K09286	EREBP	http://www.genome.jp/dbget-bin/www_bget?ko:K09286	*	sp|Q40478|ERF5_TOBAC	Ethylene-responsive transcription factor 5 OS=Nicotiana tabacum OX=4097 GN=ERF5 PE=2 SV=1
TRINITY_DN10947_c0_g1_i1	709	*	*	*	*	*	*	*	*
TRINITY_DN10948_c0_g1_i1	1970	LOW QUALITY PROTEIN: uncharacterized protein LOC109842498 [Asparagus officinalis]	GO:0017137(Rab GTPase binding);GO:0017112(Rab guanyl-nucleotide exchange factor activity);GO:0042147(retrograde transport, endosome to Golgi);GO:0005829(cytosol);GO:0000139(Golgi membrane);GO:0034066(RIC1-RGP1 guanyl-nucleotide exchange factor complex)	K20477	RGP1	http://www.genome.jp/dbget-bin/www_bget?ko:K20477	*	*	*
TRINITY_DN10949_c0_g1_i1	1286	PREDICTED: uncharacterized protein LOC103985179 [Musa acuminata subsp. malaccensis]	*	*	*	*	*	*	*
TRINITY_DN10949_c0_g2_i1	372	PREDICTED: uncharacterized protein LOC103985179 [Musa acuminata subsp. malaccensis]	*	*	*	*	*	*	*
TRINITY_DN1094_c0_g1_i4	1188	protein WHAT&apos;S THIS FACTOR 9, mitochondrial [Elaeis guineensis]	*	*	*	*	*	sp|Q9ZUZ6|WTF9_ARATH	Protein WHAT&apos;S THIS FACTOR 9, mitochondrial OS=Arabidopsis thaliana OX=3702 GN=WTF9 PE=4 SV=1
TRINITY_DN10950_c0_g1_i2	406	uncharacterized protein A4U43_C08F5880 [Asparagus officinalis]	*	*	*	*	*	*	*
TRINITY_DN10950_c1_g1_i1	307	*	*	*	*	*	*	*	*
TRINITY_DN10951_c0_g1_i2	764	nuclear transport factor 2-like [Asparagus officinalis]	GO:0006913(nucleocytoplasmic transport);GO:0044613(nuclear pore central transport channel)	*	*	*	*	sp|Q9C7F5|NTF2B_ARATH	Nuclear transport factor 2B OS=Arabidopsis thaliana OX=3702 GN=NTF2B PE=1 SV=1
TRINITY_DN10952_c0_g1_i1	366	serine/arginine repetitive matrix protein 1-like isoform X3 [Asparagus officinalis]	*	*	*	*	*	*	*
TRINITY_DN10953_c0_g1_i1	458	spermine synthase-like isoform X1 [Asparagus officinalis]	GO:0004766(spermidine synthase activity);GO:0006596(polyamine biosynthetic process);GO:0030750;GO:0032259(methylation)	K00797	speE, SRM	http://www.genome.jp/dbget-bin/www_bget?ko:K00797	ko00330(Arginine and proline metabolism);ko00270(Cysteine and methionine metabolism);ko00480(Glutathione metabolism)	sp|Q94BN2|SPSY_ARATH	Spermine synthase OS=Arabidopsis thaliana OX=3702 GN=SPMS PE=1 SV=1
TRINITY_DN10954_c0_g1_i1	288	uncharacterized protein A4U43_C03F25580 [Asparagus officinalis]	*	K17732	PMPCB, MAS1	http://www.genome.jp/dbget-bin/www_bget?ko:K17732	*	sp|Q42290|MPPB_ARATH	Probable mitochondrial-processing peptidase subunit beta, mitochondrial OS=Arabidopsis thaliana OX=3702 GN=MPPbeta PE=1 SV=2
TRINITY_DN10955_c0_g1_i1	393	*	*	*	*	*	*	*	*
TRINITY_DN10955_c0_g2_i1	399	*	*	*	*	*	*	*	*
TRINITY_DN10956_c0_g1_i2	2821	protein TOPLESS-RELATED PROTEIN 2 isoform X1 [Elaeis guineensis]	GO:0006355(regulation of transcription, DNA-templated)	*	*	*	*	sp|Q0J7U6|TPR2_ORYSJ	Protein TOPLESS-RELATED PROTEIN 2 OS=Oryza sativa subsp. japonica OX=39947 GN=TPR2 PE=1 SV=1
TRINITY_DN10957_c0_g1_i1	322	*	*	*	*	*	*	*	*
TRINITY_DN10957_c1_g1_i7	2091	rop guanine nucleotide exchange factor 14 [Asparagus officinalis]	GO:0005089(Rho guanyl-nucleotide exchange factor activity)	*	*	*	*	sp|Q56WM6|ROGFE_ARATH	Rop guanine nucleotide exchange factor 14 OS=Arabidopsis thaliana OX=3702 GN=ROPGEF14 PE=1 SV=1
TRINITY_DN10957_c2_g1_i1	269	rop guanine nucleotide exchange factor 14 [Asparagus officinalis]	GO:0005089(Rho guanyl-nucleotide exchange factor activity)	*	*	*	*	sp|Q56WM6|ROGFE_ARATH	Rop guanine nucleotide exchange factor 14 OS=Arabidopsis thaliana OX=3702 GN=ROPGEF14 PE=1 SV=1
TRINITY_DN10958_c0_g1_i1	738	*	*	*	*	*	*	*	*
TRINITY_DN10959_c0_g1_i2	2091	protein PLASTID TRANSCRIPTIONALLY ACTIVE 14 isoform X1 [Asparagus officinalis]	*	*	*	*	*	sp|Q84JF5|PTA14_ARATH	Protein PLASTID TRANSCRIPTIONALLY ACTIVE 14 OS=Arabidopsis thaliana OX=3702 GN=PTAC14 PE=1 SV=1
TRINITY_DN1095_c0_g1_i6	1008	uncharacterized protein LOC105033903 [Elaeis guineensis]	*	*	*	*	*	*	*
TRINITY_DN10960_c0_g1_i1	3417	vacuolar protein sorting-associated protein 18 homolog [Asparagus officinalis]	GO:0030674(protein binding, bridging);GO:0007032(endosome organization);GO:0006886(intracellular protein transport);GO:0035542(regulation of SNARE complex assembly);GO:0007033(vacuole organization);GO:0006904(vesicle docking involved in exocytosis);GO:0005768(endosome);GO:0030897(HOPS complex)	K20181	VPS18, PEP3	http://www.genome.jp/dbget-bin/www_bget?ko:K20181	*	sp|F4IDS7|VPS18_ARATH	Vacuolar sorting protein 18 OS=Arabidopsis thaliana OX=3702 GN=VPS18 PE=1 SV=1
TRINITY_DN10960_c0_g2_i1	809	vacuolar protein sorting-associated protein 18 homolog [Asparagus officinalis]	GO:0030674(protein binding, bridging);GO:0007032(endosome organization);GO:0006886(intracellular protein transport);GO:0035542(regulation of SNARE complex assembly);GO:0007033(vacuole organization);GO:0006904(vesicle docking involved in exocytosis);GO:0005768(endosome);GO:0030897(HOPS complex);GO:0010015(root morphogenesis);GO:0033263(CORVET complex);GO:0009705(plant-type vacuole membrane);GO:001…	K20181	VPS18, PEP3	http://www.genome.jp/dbget-bin/www_bget?ko:K20181	*	sp|F4IDS7|VPS18_ARATH	Vacuolar sorting protein 18 OS=Arabidopsis thaliana OX=3702 GN=VPS18 PE=1 SV=1
TRINITY_DN10960_c1_g1_i1	265	*	*	*	*	*	*	*	*
TRINITY_DN10961_c0_g1_i1	921	thioredoxin M1, chloroplastic-like [Asparagus officinalis]	GO:0016671(oxidoreductase activity, acting on a sulfur group of donors, disulfide as acceptor);GO:0015035(protein disulfide oxidoreductase activity);GO:0047134(protein-disulfide reductase activity);GO:0045454(cell redox homeostasis);GO:0006662(glycerol ether metabolic process);GO:0005623(cell);GO:0005737(cytoplasm)	K03671	trxA	http://www.genome.jp/dbget-bin/www_bget?ko:K03671	*	sp|Q7X8R5|TRXM2_ORYSJ	Thioredoxin M2, chloroplastic OS=Oryza sativa subsp. japonica OX=39947 GN=Os04g0530600 PE=2 SV=2
TRINITY_DN10962_c0_g1_i2	588	*	*	*	*	*	*	*	*
TRINITY_DN10963_c0_g1_i1	2098	tRNA (guanine(37)-N1)-methyltransferase 1 [Asparagus officinalis]	GO:0052906(tRNA );GO:0009019(tRNA );GO:0008175(tRNA methyltransferase activity);GO:0030488(tRNA methylation);GO:0002939(tRNA N1-guanine methylation);GO:0005737(cytoplasm);GO:0005759(mitochondrial matrix);GO:0005634(nucleus)	K15429	TRM5, TRMT5	http://www.genome.jp/dbget-bin/www_bget?ko:K15429	*	sp|F6H2F8|TRM51_VITVI	tRNA (guanine(37)-N1)-methyltransferase 1 OS=Vitis vinifera OX=29760 GN=VIT_19s0014g03930 PE=3 SV=1
TRINITY_DN10964_c0_g1_i2	1245	LOW QUALITY PROTEIN: uncharacterized protein LOC109837527 [Asparagus officinalis]	*	*	*	*	*	sp|Q9XID5|PSI1_ARATH	Protein PSK SIMULATOR 1 OS=Arabidopsis thaliana OX=3702 GN=PSI1 PE=1 SV=2
TRINITY_DN10964_c1_g1_i1	217	LOW QUALITY PROTEIN: uncharacterized protein LOC109837527 [Asparagus officinalis]	*	*	*	*	*	*	*
TRINITY_DN10965_c0_g1_i2	645	*	*	*	*	*	*	*	*
TRINITY_DN10966_c0_g1_i1	402	uncharacterized protein LOC109840217 isoform X2 [Asparagus officinalis]	GO:0008017(microtubule binding);GO:0010497(plasmodesmata-mediated intercellular transport)	*	*	*	*	sp|Q9LEZ4|MBP2C_ARATH	Protein MICROTUBULE BINDING PROTEIN 2C OS=Arabidopsis thaliana OX=3702 GN=MBP2C PE=1 SV=1
TRINITY_DN10967_c0_g1_i1	328	LOW QUALITY PROTEIN: ABC transporter G family member 11-like [Asparagus officinalis]	GO:0005524(ATP binding);GO:0016887(ATPase activity);GO:0042626(ATPase activity, coupled to transmembrane movement of substances);GO:0055085(transmembrane transport);GO:0005886(plasma membrane)	*	*	*	*	sp|Q8RXN0|AB11G_ARATH	ABC transporter G family member 11 OS=Arabidopsis thaliana OX=3702 GN=ABCG11 PE=1 SV=1
TRINITY_DN10968_c0_g1_i1	2198	LOW QUALITY PROTEIN: putative clathrin assembly protein At2g01600 [Asparagus officinalis]	GO:0005545(1-phosphatidylinositol binding);GO:0032050(clathrin heavy chain binding);GO:0005546(phosphatidylinositol-4,5-bisphosphate binding);GO:0000149(SNARE binding);GO:0048268(clathrin coat assembly);GO:0072583(clathrin-dependent endocytosis);GO:0006897(endocytosis);GO:0006900(vesicle budding from membrane);GO:0005905(clathrin-coated pit);GO:0030136(clathrin-coated vesicle);GO:0005886(plasma m…	*	*	*	*	sp|Q8LBH2|CAP8_ARATH	Putative clathrin assembly protein At2g01600 OS=Arabidopsis thaliana OX=3702 GN=At2g01600 PE=2 SV=2
TRINITY_DN10968_c1_g1_i1	331	*	*	*	*	*	*	*	*
TRINITY_DN10969_c0_g1_i1	1357	GATA transcription factor 18 isoform X1 [Elaeis guineensis]	GO:0043565(sequence-specific DNA binding);GO:0008270(zinc ion binding);GO:0006355(regulation of transcription, DNA-templated);GO:0005634(nucleus)	*	*	*	*	sp|A2XKR7|GAT18_ORYSI	GATA transcription factor 18 OS=Oryza sativa subsp. indica OX=39946 GN=GATA18 PE=3 SV=1
TRINITY_DN1096_c0_g1_i1	1027	cytosolic sulfotransferase 15-like [Asparagus officinalis]	GO:0008146(sulfotransferase activity)	*	*	*	*	sp|Q8GZ53|SOT14_ARATH	Cytosolic sulfotransferase 14 OS=Arabidopsis thaliana OX=3702 GN=SOT14 PE=2 SV=1
TRINITY_DN1096_c0_g2_i3	795	light-regulated protein, chloroplastic [Phoenix dactylifera]	GO:0009507(chloroplast)	*	*	*	*	*	*
TRINITY_DN10970_c0_g1_i1	876	PREDICTED: photosynthetic NDH subunit of subcomplex B 5, chloroplastic [Musa acuminata subsp. malaccensis]	GO:0006979(response to oxidative stress);GO:0009507(chloroplast);GO:0016021(integral component of membrane)	*	*	*	*	sp|Q9FG89|PNSB5_ARATH	Photosynthetic NDH subunit of subcomplex B 5, chloroplastic OS=Arabidopsis thaliana OX=3702 GN=PNSB5 PE=2 SV=1
TRINITY_DN10971_c0_g1_i1	562	*	*	*	*	*	*	*	*
TRINITY_DN10972_c0_g1_i1	1175	glucan endo-1,3-beta-glucosidase 2-like [Asparagus officinalis]	GO:0004553(hydrolase activity, hydrolyzing O-glycosyl compounds);GO:0005975(carbohydrate metabolic process);GO:0046658(anchored component of plasma membrane)	*	*	*	*	sp|Q8VYE5|E1312_ARATH	Glucan endo-1,3-beta-glucosidase 12 OS=Arabidopsis thaliana OX=3702 GN=At4g29360 PE=2 SV=1
TRINITY_DN10972_c2_g1_i1	305	*	*	*	*	*	*	*	*
TRINITY_DN10973_c0_g1_i2	513	dirigent protein 22-like [Asparagus officinalis]	GO:0048046(apoplast)	*	*	*	*	sp|Q9FI66|DIR3_ARATH	Dirigent protein 3 OS=Arabidopsis thaliana OX=3702 GN=DIR3 PE=3 SV=1
TRINITY_DN10974_c0_g1_i1	356	uncharacterized protein LOC109839500 isoform X1 [Asparagus officinalis]	*	*	*	*	*	*	*
TRINITY_DN10975_c0_g1_i1	288	*	*	*	*	*	*	*	*
TRINITY_DN10976_c0_g1_i1	877	uncharacterized protein LOC109840807 isoform X2 [Asparagus officinalis]	GO:0016021(integral component of membrane)	*	*	*	*	*	*
TRINITY_DN10977_c0_g1_i1	324	hypothetical protein C4D60_Mb01t02570 [Musa balbisiana]	GO:0005524(ATP binding);GO:0003676(nucleic acid binding);GO:0003724(RNA helicase activity);GO:0006401(RNA catabolic process);GO:0004386(helicase activity)	K12854	SNRNP200, BRR2	http://www.genome.jp/dbget-bin/www_bget?ko:K12854	ko03040(Spliceosome)	sp|Q9SYP1|DEXHC_ARATH	DExH-box ATP-dependent RNA helicase DExH12 OS=Arabidopsis thaliana OX=3702 GN=BRR2A PE=1 SV=1
TRINITY_DN10978_c0_g1_i1	528	WAT1-related protein At5g45370-like [Asparagus officinalis]	GO:0022857(transmembrane transporter activity);GO:0016021(integral component of membrane);GO:0005886(plasma membrane)	*	*	*	*	sp|Q5PP32|WTR25_ARATH	WAT1-related protein At3g45870 OS=Arabidopsis thaliana OX=3702 GN=At3g45870 PE=2 SV=1
TRINITY_DN10979_c0_g1_i1	594	serine/threonine-protein kinase 38-like [Asparagus officinalis]	GO:0005524(ATP binding);GO:0004674(protein serine/threonine kinase activity);GO:0035556(intracellular signal transduction);GO:0018105(peptidyl-serine phosphorylation)	K08790	STK38, NDR	http://www.genome.jp/dbget-bin/www_bget?ko:K08790	*	*	*
TRINITY_DN1097_c0_g1_i3	2196	glutamate-1-semialdehyde 2,1-aminomutase, chloroplastic-like [Asparagus officinalis]	GO:0042286(glutamate-1-semialdehyde 2,1-aminomutase activity);GO:0030170(pyridoxal phosphate binding);GO:0008483(transaminase activity);GO:0006779(porphyrin-containing compound biosynthetic process);GO:0009507(chloroplast);GO:0009536(plastid);GO:0015995(chlorophyll biosynthetic process);GO:0006782(protoporphyrinogen IX biosynthetic process)	K01845	hemL	http://www.genome.jp/dbget-bin/www_bget?ko:K01845	ko00860(Porphyrin and chlorophyll metabolism)	sp|Q6YZE2|GSA_ORYSJ	Glutamate-1-semialdehyde 2,1-aminomutase, chloroplastic OS=Oryza sativa subsp. japonica OX=39947 GN=GSA PE=2 SV=1
TRINITY_DN1097_c1_g1_i1	1172	nudix hydrolase 18, mitochondrial-like [Asparagus officinalis]	GO:0016787(hydrolase activity);GO:0005737(cytoplasm);GO:0005634(nucleus)	K07766	E3.6.1.52	http://www.genome.jp/dbget-bin/www_bget?ko:K07766	*	sp|Q9ZU95|NUD17_ARATH	Nudix hydrolase 17, mitochondrial OS=Arabidopsis thaliana OX=3702 GN=NUDT17 PE=2 SV=1
TRINITY_DN10980_c0_g1_i1	242	*	*	*	*	*	*	*	*
TRINITY_DN10981_c0_g1_i2	1840	acyl-coenzyme A thioesterase 9, mitochondrial [Asparagus officinalis]	GO:0047617(acyl-CoA hydrolase activity);GO:0006637(acyl-CoA metabolic process)	K17361	ACOT9	http://www.genome.jp/dbget-bin/www_bget?ko:K17361	*	sp|Q9R0X4|ACOT9_MOUSE	Acyl-coenzyme A thioesterase 9, mitochondrial OS=Mus musculus OX=10090 GN=Acot9 PE=1 SV=1
TRINITY_DN10982_c0_g1_i1	663	PREDICTED: uncharacterized protein LOC104000846 [Musa acuminata subsp. malaccensis]	*	*	*	*	*	*	*
TRINITY_DN10983_c0_g1_i1	245	mannosyl-oligosaccharide 1,2-alpha-mannosidase MNS1-like [Phoenix dactylifera]	GO:0005509(calcium ion binding);GO:0004571(mannosyl-oligosaccharide 1,2-alpha-mannosidase activity);GO:0006491(N-glycan processing);GO:0005783(endoplasmic reticulum);GO:0000139(Golgi membrane)	K01230	MAN1	http://www.genome.jp/dbget-bin/www_bget?ko:K01230	ko04141(Protein processing in endoplasmic reticulum);ko00510(N-Glycan biosynthesis);ko00513(Various types of N-glycan biosynthesis)	sp|Q9C512|MNS1_ARATH	Mannosyl-oligosaccharide 1,2-alpha-mannosidase MNS1 OS=Arabidopsis thaliana OX=3702 GN=MNS1 PE=1 SV=1
TRINITY_DN10984_c0_g1_i3	544	PREDICTED: heat shock cognate 70 kDa protein 2-like [Solanum tuberosum]	GO:0005524(ATP binding)	K03283	HSPA1_8	http://www.genome.jp/dbget-bin/www_bget?ko:K03283	ko04144(Endocytosis);ko04141(Protein processing in endoplasmic reticulum);ko03040(Spliceosome)	sp|Q9LHA8|HS704_ARATH	Heat shock 70 kDa protein 4 OS=Arabidopsis thaliana OX=3702 GN=HSP70-4 PE=1 SV=1
TRINITY_DN10985_c0_g1_i3	1050	FCS-Like Zinc finger 17 [Elaeis guineensis]	*	*	*	*	*	sp|P0DO11|FLZ17_ARATH	FCS-Like Zinc finger 17 OS=Arabidopsis thaliana OX=3702 GN=FLZ17 PE=1 SV=1
TRINITY_DN10986_c0_g1_i2	1526	tyrosine--tRNA ligase 1, cytoplasmic [Asparagus officinalis]	GO:0005524(ATP binding);GO:0004831(tyrosine-tRNA ligase activity);GO:0006418(tRNA aminoacylation for protein translation)	K01866	YARS, tyrS	http://www.genome.jp/dbget-bin/www_bget?ko:K01866	ko00970(Aminoacyl-tRNA biosynthesis)	sp|Q8S9J2|SYYC1_ARATH	Tyrosine--tRNA ligase 1, cytoplasmic OS=Arabidopsis thaliana OX=3702 GN=At2g33840 PE=2 SV=1
TRINITY_DN10987_c0_g1_i1	288	factor of DNA methylation 5-like isoform X1 [Asparagus officinalis]	GO:0031047(gene silencing by RNA)	*	*	*	*	sp|Q8VZ79|IDN2_ARATH	Protein INVOLVED IN DE NOVO 2 OS=Arabidopsis thaliana OX=3702 GN=IDN2 PE=1 SV=1
TRINITY_DN10988_c0_g1_i1	237	hypothetical protein C4D60_Mb08t24980 [Musa balbisiana]	GO:0030366(molybdopterin synthase activity);GO:0006777(Mo-molybdopterin cofactor biosynthetic process);GO:0005829(cytosol);GO:0019008(molybdopterin synthase complex)	K03635	MOCS2, moaE	http://www.genome.jp/dbget-bin/www_bget?ko:K03635	ko04122(Sulfur relay system);ko00790(Folate biosynthesis)	sp|A2X0R4|MOC2B_ORYSI	Molybdopterin synthase catalytic subunit OS=Oryza sativa subsp. indica OX=39946 GN=MOCS2 PE=3 SV=1
TRINITY_DN10989_c0_g1_i1	721	*	*	*	*	*	*	*	*
TRINITY_DN1098_c0_g1_i1	3332	insulin-degrading enzyme-like 1, peroxisomal [Asparagus officinalis]	GO:0046872(metal ion binding);GO:0004222(metalloendopeptidase activity);GO:0043171(peptide catabolic process);GO:0051603(proteolysis involved in cellular protein catabolic process);GO:0005739(mitochondrion)	K01408	IDE, ide	http://www.genome.jp/dbget-bin/www_bget?ko:K01408	*	sp|O22941|IDE1_ARATH	Insulin-degrading enzyme-like 1, peroxisomal OS=Arabidopsis thaliana OX=3702 GN=PXM16 PE=2 SV=1
TRINITY_DN1098_c1_g1_i1	347	LOW QUALITY PROTEIN: nucleosome assembly protein 1;4-like [Asparagus officinalis]	GO:0006334(nucleosome assembly);GO:0005634(nucleus)	K11279	NAP1L1, NRP	http://www.genome.jp/dbget-bin/www_bget?ko:K11279	*	sp|Q70Z16|NAP1D_TOBAC	Nucleosome assembly protein 1;4 OS=Nicotiana tabacum OX=4097 GN=NAP1;4 PE=1 SV=1
TRINITY_DN10990_c0_g1_i4	2619	zinc finger CCCH domain-containing protein 45-like isoform X2 [Phoenix dactylifera]	GO:0046872(metal ion binding);GO:0003723(RNA binding)	K14404	CPSF4, YTH1	http://www.genome.jp/dbget-bin/www_bget?ko:K14404	ko03015(mRNA surveillance pathway)	sp|A9LNK9|CPSF_ARATH	30-kDa cleavage and polyadenylation specificity factor 30 OS=Arabidopsis thaliana OX=3702 GN=CPSF30 PE=1 SV=1
TRINITY_DN10990_c1_g1_i1	222	*	*	K14404	CPSF4, YTH1	http://www.genome.jp/dbget-bin/www_bget?ko:K14404	ko03015(mRNA surveillance pathway)	*	*
TRINITY_DN10990_c2_g1_i1	269	*	*	*	*	*	*	*	*
TRINITY_DN10991_c0_g1_i1	465	*	*	*	*	*	*	*	*
TRINITY_DN10992_c0_g1_i1	309	*	*	*	*	*	*	*	*
TRINITY_DN10993_c0_g1_i1	247	selenium-binding protein 1-like [Asparagus officinalis]	*	K17285	SELENBP1	http://www.genome.jp/dbget-bin/www_bget?ko:K17285	ko00920(Sulfur metabolism)	sp|Q93WN0|SEBP2_ARATH	Selenium-binding protein 2 OS=Arabidopsis thaliana OX=3702 GN=SBP2 PE=1 SV=1
TRINITY_DN10994_c0_g1_i3	625	LOW QUALITY PROTEIN: protein FLX-like 1 [Asparagus officinalis]	*	*	*	*	*	sp|Q93V84|FLXL1_ARATH	Protein FLX-like 1 OS=Arabidopsis thaliana OX=3702 GN=FLXL1 PE=1 SV=1
TRINITY_DN10995_c0_g1_i1	280	predicted protein [Hordeum vulgare subsp. vulgare]	GO:0005524(ATP binding);GO:0016887(ATPase activity);GO:0042626(ATPase activity, coupled to transmembrane movement of substances);GO:0055085(transmembrane transport);GO:0016021(integral component of membrane);GO:0005886(plasma membrane)	*	*	*	*	sp|Q8RXN0|AB11G_ARATH	ABC transporter G family member 11 OS=Arabidopsis thaliana OX=3702 GN=ABCG11 PE=1 SV=1
TRINITY_DN10996_c0_g1_i1	480	*	*	*	*	*	*	*	*
TRINITY_DN10996_c0_g2_i1	428	*	*	*	*	*	*	*	*
TRINITY_DN10996_c1_g1_i1	355	*	*	*	*	*	*	*	*
TRINITY_DN10997_c0_g1_i1	382	AP-1 complex subunit gamma-2-like [Asparagus officinalis]	GO:0006886(intracellular protein transport);GO:0016192(vesicle-mediated transport);GO:0030121(AP-1 adaptor complex)	K12391	AP1G1	http://www.genome.jp/dbget-bin/www_bget?ko:K12391	*	sp|Q9ZUI6|AP1G2_ARATH	AP-1 complex subunit gamma-2 OS=Arabidopsis thaliana OX=3702 GN=At1g60070 PE=1 SV=2
TRINITY_DN10998_c0_g1_i1	333	*	*	*	*	*	*	*	*
TRINITY_DN10999_c0_g1_i1	909	uncharacterized protein A4U43_C08F22180 [Asparagus officinalis]	GO:0016491(oxidoreductase activity);GO:0005783(endoplasmic reticulum);GO:0016021(integral component of membrane)	*	*	*	*	sp|G9N4A9|VIRD_HYPVG	Short-chain dehydrogenase virD OS=Hypocrea virens (strain Gv29-8 / FGSC 10586) OX=413071 GN=virD PE=1 SV=1
TRINITY_DN1099_c0_g1_i1	3303	LOW QUALITY PROTEIN: receptor-like protein kinase HSL1 [Asparagus officinalis]	*	*	*	*	*	sp|Q9SGP2|HSL1_ARATH	Receptor-like protein kinase HSL1 OS=Arabidopsis thaliana OX=3702 GN=HSL1 PE=2 SV=1
TRINITY_DN1099_c1_g1_i2	1733	E3 ubiquitin-protein ligase makorin [Asparagus officinalis]	GO:0046872(metal ion binding)	*	*	*	*	sp|Q5ZA07|C3H41_ORYSJ	E3 ubiquitin-protein ligase makorin OS=Oryza sativa subsp. japonica OX=39947 GN=MKRN PE=2 SV=1
TRINITY_DN1099_c2_g1_i1	622	uncharacterized protein A4U43_C08F10570 [Asparagus officinalis]	GO:0005737(cytoplasm);GO:0005634(nucleus)	*	*	*	*	*	*
TRINITY_DN1099_c3_g1_i1	217	*	*	*	*	*	*	*	*
TRINITY_DN109_c0_g1_i2	1593	7-deoxyloganetin glucosyltransferase [Elaeis guineensis]	GO:0080043(quercetin 3-O-glucosyltransferase activity);GO:0080044(quercetin 7-O-glucosyltransferase activity);GO:0008194(UDP-glycosyltransferase activity);GO:0043231(intracellular membrane-bounded organelle);GO:0016758(transferase activity, transferring hexosyl groups)	*	*	*	*	sp|F8WKW1|UGT2_GARJA	7-deoxyloganetin glucosyltransferase OS=Gardenia jasminoides OX=114476 GN=UGT85A24 PE=1 SV=1
[truncated: 65,254 more rows]
