# Supplementary material for: Transcriptome Sequencing of Agave amaniensis Reveals Shoot-Related Expression Patterns of Expansin A Genes in Agave
Source: Plants (Basel). 2023 May 18;12(10):2020. doi: 10.3390/plants12102020 (PMC10222593; doi:10.3390/plants12102020)
Supplement: Supplementary file 1 [file plants-12-02020-s001.zip › plants-2334510-supplementary/Table S2. The expansin gene family in asparagus.xlsx]

## Sheet: Sheet1
Table S2. The expansin gene family in asparagus
Genes	GenBank Accession	Chromosome	Position
AoEXPA1	XM_020420162.1	1	12248591..12250213
AoEXPA2	XM_020387995.1	1	26778183..26779888
AoEXPA3	XM_020396652.1	2	1939944..1943594
AoEXPA4	XM_020399885.1	3	324300..326244
AoEXPA5	XM_020401698.1	3	38853041..38855063
AoEXPA6	XM_020405275.1	4	33993865..33997941
AoEXPA7	XM_020403975.1	4	90044301..90047135
AoEXPA8	XM_020411712.1	5	5478511..5479578
AoEXPA9	XM_020409260.1	5	14016202..14018702
AoEXPA10	XM_020409823.1	5	120909354..120912061
AoEXPA11	XM_020419352.1	7	4457510..4459559
AoEXPA12	XM_020418836.1	7	22132371..22134328
AoEXPA13	XM_020420722.1	7	30278022..30279629
AoEXPA14	XM_020418788.1	7	89270875..89272193
AoEXPA15	XM_020386290.1	8	2917938..2919670
AoEXPA16	XM_020421285.1	8	126445731..126455880
AoEXPA17	XM_020389636.1	9	35673654..35674067
