# Supplementary material for: Transcriptome Sequencing of Agave amaniensis Reveals Shoot-Related Expression Patterns of Expansin A Genes in Agave
Source: Plants (Basel). 2023 May 18;12(10):2020. doi: 10.3390/plants12102020 (PMC10222593; doi:10.3390/plants12102020)
Supplement: Supplementary file 1 [file plants-12-02020-s001.zip › plants-2334510-supplementary/Table S3. Details of expansin genes in six agave species.xlsx]

## Sheet: Sheet1
Table S3. Details of expansin genes in six agave species
Genes	GenBank Accession	Full Length	Sequence 1		Overlap or Gap1		Sequence 2		Overlap or Gap 2		Sequence 3	Preimers for Gap Cloning
			Accession	Length	Overlap	Gap	Accession	Length	Overlap	Gap		Forward Primer	Reverse Primer
AdEXP1a	GAHT01045430.1	1564
AtqEXP1a	GAHU01076140.1	1511
AmEXP1a	OQ623773	1463	GBHM01000466.1	680	24		GBHM01034453.1	807
AamEXP1a	OQ623756	1586	DN7916_c0_g1_i3	1586
AagEXP1a	OQ623747	1532	DN16909_c0_g1_i5	1532
AhEXP1a	OQ623767	804	Initiation Codon			207	DN3263_c0_g1_i1	400		197	Termination Codon	CAAATGGCTCCTTCTCTTGTGTT	CCACAGCTGAGCCCATTGTTG
AdEXP1b	GAHT01078572.1	1239
AtqEXP1b	GAHU01087895.1	1133
AmEXP1b	OQ623774	1280	GBHM01043804.1	492		205	GBHM01050054.1	583				CCTTTTCAAGAAGCCTCGCAT	CCTGAGAAAGTCTGGCCGAA
AamEXP1b	OQ623757	1053	DN29080_c0_g1_i1	293		246	DN7916_c0_g2_i1	514				CCTTTTCAAGAAGCCTCGCAT	CCTGAGAAAGTCTGGCCGAA
AagEXP1b	OQ623748	903	DN23273_c0_g1_i1	507		396	Termination Codon					TGCCCACCAAACAATGCTC	TTATTGGAAGTTAGACCGAGGAA
AhEXP1b	OQ623768	744										CCTTTTCAAGAAGCCTCGCAT	CCTGAGAAAGTCTGGCCGAA
AdEXP2	GAHT01005954.1	1270
AtqEXP2	GAHU01004868.1	1155
AmEXP2	GBHM01004864.1	1268
AamEXP2	OQ623758	1251	DN3642_c0_g1_i5	1251
AagEXP2	OQ623749	1288	DN9047_c0_g1_i1	508	285		DN7530_c0_g1_i1	1065
AhEXP2	OQ623769	1398	DN35558_c1_g1_i1	1398
AdEXP3	OQ623762	1064	GAHT01024621.1	518	104		GAHT01024622.1	650
AtqEXP3	GAHU01034190.1	1164
AmEXP3	OQ623775	1009	Initiation Codon			318	GBHM01007763.1	691				ATGGCTCCCCTTGCTATTCTCAC	TTGCGAGACATCGGCATCCAC
AamEXP3	OQ623759	1079	DN21151_c0_g1_i1	370	20		DN3642_c1_g1_i1	729
AagEXP3	OQ623750	832	DN20830_c0_g1	377		146	DN16973_c0_g1	309				ATGGCTCCCCTTGCTATTCTCAC	TTGCGAGACATCGGCATCCAC
AhEXP3	OQ623770	850	Initiation Codon			256	DN42500_c0_g1_i2	594				ATGGCTCCCCTTGCTATTCTCAC	TTGCGAGACATCGGCATCCAC
AdEXP4a	OQ623763	1022	Initiation Codon			109	GAHT01036232.1	913				CATTCTCACTCTTATGCTCACA	CGAGCCCTTCACGTAGACC
AtqEXP4a	GAHU01018750.1	945
AmEXP4a	OQ623776	1067	Initiation Codon			134	GBHM01052870.1	933				CATTCTCACTCTTATGCTCACA	CGAGCCCTTCACGTAGACC
AamEXP4a	OQ623760	871	DN15968_c0_g1_i1	428	135		DN12505_c0_g1_i1	578
AagEXP4a	OQ623751	1010	DN4475_c0_g1_i2	1010
AhEXP4a	OQ623771	871	Initiation Codon			504	DN84094_c0_g1_i1	267				CATTCTCACTCTTATGCTCACA	CGAGCCCTTCACGTAGACC
AdEXP4b	GAHT01030217.1	928
AtqEXP4b	OQ623777	1259	GAHU01035399.1	537	365		GAHU01035400.1	1087
AmEXP4b	GBHM01007764.1	1165
AamEXP4b	OQ623761	974	DN3642_c1_g4_i1	688	98		DN12505_c0_g2_i1	384
AagEXP4b	OQ623752	1026	Initiation Codon			572	DN26240_c0_g1_i1	454				CTCACTCTCTTTCAAAATGTCT	GTATTCGAGCCCTTCACGTA
AhEXP4b	OQ623772	804	DN13318_c0_g1_i1	303	14		DN94074_c0_g1_i1	246		269	Termination Codon	TGCCTATGTTTCTCAAGATCG	TCAAATTACCATCATACCCCT
AdEXP11	GAHT01078710.1	1095
AtqEXP11	GAHU01059073.1	850
AmEXP11	GBHM01025849.1	1241
AamEXP11	OQ623753	795	DN23331_c0_g1_i1	657		138	Termination Codon					GCGACTACTTTGAGCTTGTCCT	TTAGCACACCTCTGCCAACC
AagEXP11	OQ623744	962	DN20651_c0_g1_i1	594		8	DN38825_c0_g1_i1	358				AGCTAGCCAGAGATGATGAGTCC	CCAGCCGGTTTTCGATCCCT
AhEXP11	OQ623764	894	Initiation Codon			311	DN35558_c0_g1_i1	583				AGCTAGCCAGAGATGATGAGTCC	CCAGCCGGTTTTCGATCCCT
AdEXP12	GAHT01069465.1	1120
AtqEXP12	GAHU01056715.1	1296
AmEXP12	GBHM01026491.1	1073
AamEXP12	OQ623754	1133	DN6999_c0_g1_i1	1133
AagEXP12	OQ623745	1201	DN10549_c0_g1_i1	1201
AhEXP12	OQ623765	801										TGAATGGCCTGCCTTCATC	TAGAGAAGCAGCAAAGCTCC
AdEXP13	GAHT01017779.1	1425
AtqEXP13	GAHU01021697.1	1269
AmEXP13	GBHM01055622.1	1271
AamEXP13	OQ623755	1318	DN11068_c0_g1_i2	1318
AagEXP13	OQ623746	1317	DN16000_c0_g1_i4	1317
AhEXP13	OQ623766	1194	DN46088_c0_g1_i2	1194
